# Supplementary material for: N′-(2,4-Di­nitro­phen­yl)acetohydrazide monohydrate
Source: Acta Crystallogr Sect E Struct Rep Online. 2013 Jul 13;69(Pt 8):o1249. doi: 10.1107/S1600536813018916 (PMC3793750; doi:10.1107/S1600536813018916)
Supplement: Supplementary file 1 [file e-69-o1249-sup1.cif]

##############################################################################
#                                                                            #
# This CIF contains the data in a paper accepted for publication in          #
# Acta Crystallographica Section E. It conforms to the requirements of       #
# Notes for Authors for Acta Crystallographica Section E, and has been       #
# peer reviewed under the auspices of the IUCr Commission on Journals.       #
#                                                                            #
# Full details of the Crystallographic Information File format               #
# are given in the paper "The Crystallographic Information File (CIF):       #
# a New Standard Archive File for Crystallography" by S. R. Hall, F. H.      #
# Allen and I. D. Brown [Acta Cryst. (1991), A47, 655-685].                  #
#                                                                            #
# The current version of the core CIF dictionary is obtainable from          #
# ftp://ftp.iucr.org/pub/cif_core.dic.                                       #
#                                                                            #
# Software is freely available for graphical display of the structure(s)     #
# in this CIF. For information consult the CIF software page                 #
# http://www.iucr.org/resources/cif/software.                                #
#                                                                            #
# This file may be used for bona fide research purposes within the           #
# scientific community so long as proper attribution is given to the journal # 
# article from which it was obtained.                                        #
#                                                                            #
##############################################################################
data_I
_audit_creation_method     SHELXL-97
_chemical_name_systematic
;
<i>N</i>'-(2,4-Dinitrophenyl)acetohydrazide monohydrate
;
_chemical_name_common     ?
_chemical_formula_moiety     'C8 H8 N4 O5, H2 O'
_chemical_formula_sum     'C8 H10 N4 O6'
_chemical_formula_iupac     'C8 H8 N4 O5 , H2 O'
_chemical_formula_weight     258.20
_chemical_melting_point     ?
_symmetry_cell_setting     monoclinic
_symmetry_space_group_name_H-M     'P 21/c'
_symmetry_space_group_name_Hall     '-P 2ybc'
loop_
    _symmetry_equiv_pos_as_xyz
    'x, y, z'
    '-x, y+1/2, -z+1/2'
    '-x, -y, -z'
    'x, -y-1/2, z-1/2'
_cell_length_a     7.702(2)
_cell_length_b     7.057(3)
_cell_length_c     21.550(4)
_cell_angle_alpha     90.00
_cell_angle_beta     109.044(19)
_cell_angle_gamma     90.00
_cell_volume     1107.3(6)
_cell_formula_units_Z     4
_cell_measurement_reflns_used     25
_cell_measurement_theta_min     9
_cell_measurement_theta_max     11
_cell_measurement_temperature     293
_exptl_crystal_description     prism
_exptl_crystal_colour     Yellow
_exptl_crystal_size_max     0.5
_exptl_crystal_size_mid     0.4
_exptl_crystal_size_min     0.3
_exptl_crystal_density_diffrn     1.549
_exptl_crystal_density_method     'not measured'
_exptl_crystal_F_000     536
_exptl_absorpt_coefficient_mu     0.080
_exptl_absorpt_correction_type     none
_exptl_special_details     ?
_diffrn_ambient_temperature     293
_diffrn_radiation_type     AgK\a
_diffrn_radiation_wavelength     0.56083
_diffrn_radiation_source     'fine-focus sealed tube'
_diffrn_radiation_monochromator     graphite
_diffrn_measurement_device_type     'Enraf--Nonius CAD-4'
_diffrn_measurement_device     '\k-geometry diffractometer'
_diffrn_measurement_method     'non-profiled omega scans'
_diffrn_reflns_number     7469
_diffrn_reflns_av_R_equivalents     0.0637
_diffrn_reflns_av_sigmaI/netI     0.1391
_diffrn_reflns_theta_min     2.21
_diffrn_reflns_theta_max     27.97
_diffrn_reflns_theta_full     27.97
_diffrn_measured_fraction_theta_max     1.000
_diffrn_measured_fraction_theta_full     1.000
_diffrn_reflns_limit_h_min     -12
_diffrn_reflns_limit_h_max     12
_diffrn_reflns_limit_k_min     -11
_diffrn_reflns_limit_k_max     2
_diffrn_reflns_limit_l_min     -36
_diffrn_reflns_limit_l_max     14
_diffrn_standards_number     2
_diffrn_standards_interval_time     120
_diffrn_standards_decay_%     1
loop_
    _diffrn_standard_refln_index_h
    _diffrn_standard_refln_index_k
    _diffrn_standard_refln_index_l
    1 4 2
    -1 2 10
_refine_special_details
;
Refinement of <i>F</i>^2^ against ALL reflections. The weighted <i>R</i>-factor
<i>wR</i> and goodness of fit <i>S</i> are based on <i>F</i>^2^, conventional
<i>R</i>-factors <i>R</i> are based on <i>F</i>, with <i>F</i> set to zero for
negative <i>F</i>^2^. The threshold expression of <i>F</i>^2^ >
\s(<i>F</i>^2^) is used only for calculating <i>R</i>-factors(gt) <i>etc</i>.
and is not relevant to the choice of reflections for refinement.
<i>R</i>-factors based on <i>F</i>^2^ are statistically about twice as large
as those based on <i>F</i>, and <i>R</i>- factors based on ALL data will be
even larger.
;
_reflns_number_total     5411
_reflns_number_gt     2771
_reflns_threshold_expression     I>2sigma(I)
_refine_ls_structure_factor_coef     Fsqd
_refine_ls_matrix_type     full
_refine_ls_R_factor_all     0.2385
_refine_ls_R_factor_gt     0.0712
_refine_ls_wR_factor_gt     0.1402
_refine_ls_wR_factor_ref     0.1947
_refine_ls_goodness_of_fit_ref     0.978
_refine_ls_restrained_S_all     0.978
_refine_ls_number_reflns     5411
_refine_ls_number_parameters     181
_refine_ls_number_restraints     3
_refine_ls_hydrogen_treatment     mixed
_refine_ls_weighting_scheme     calc
_refine_ls_weighting_details
         'calc w=1/[\s^2^(Fo^2^)+(0.0627P)^2^+0.2081P] where P=(Fo^2^+2Fc^2^)/3'
_atom_sites_solution_hydrogens     geom
_atom_sites_solution_primary     direct
_atom_sites_solution_secondary     difmap
_refine_ls_shift/su_max     0.004
_refine_ls_shift/su_mean     0.000
_refine_diff_density_max     0.248
_refine_diff_density_min     -0.233
_refine_ls_extinction_method     'SHELXL97 (Sheldrick, 2008)'
_refine_ls_extinction_coef     0.027(4)
_refine_ls_extinction_expression
                                  'Fc^*^=kFc[1+0.001xFc^2^\l^3^/sin(2\q)]^-1/4^'
loop_
    _atom_type_symbol
    _atom_type_description
    _atom_type_scat_dispersion_real
    _atom_type_scat_dispersion_imag
    _atom_type_scat_source
    'C' 'C' 0.0015 0.0009
                         'International Tables Vol C Tables 4.2.6.8 and 6.1.1.4'
    'H' 'H' 0.0000 0.0000
                         'International Tables Vol C Tables 4.2.6.8 and 6.1.1.4'
    'N' 'N' 0.0030 0.0019
                         'International Tables Vol C Tables 4.2.6.8 and 6.1.1.4'
    'O' 'O' 0.0056 0.0036
                         'International Tables Vol C Tables 4.2.6.8 and 6.1.1.4'
_computing_data_collection     'CAD-4 EXPRESS (Enraf--Nonius, 1994)'
_computing_cell_refinement     'CAD-4 EXPRESS (Enraf--Nonius, 1994)'
_computing_data_reduction     'XCAD4 (Harms & Wocadlo, 1995)'
_computing_structure_solution     'SHELXS86 (Sheldrick, 2008)'
_computing_structure_refinement     'SHELXL97 (Sheldrick, 2008)'
_computing_molecular_graphics
;ORTEP-3 for Windows (Farrugia, 2012)
and DIAMOND (Brandenburg & Putz, 2005)
;
_computing_publication_material     'WinGX (Farrugia, 2012)'
loop_
    _atom_site_type_symbol
    _atom_site_label
    _atom_site_fract_x
    _atom_site_fract_y
    _atom_site_fract_z
    _atom_site_U_iso_or_equiv
    _atom_site_adp_type
    _atom_site_calc_flag
    _atom_site_refinement_flags
    _atom_site_occupancy
    _atom_site_symmetry_multiplicity
    _atom_site_disorder_assembly
    _atom_site_disorder_group
    O OW 0.8341(3) 0.6774(3) 0.23696(8) 0.0526(5) Uani d D 1 1 . .
    H H1W 0.784(4) 0.583(3) 0.2497(13) 0.088(11) Uiso d D 1 1 . .
    H H2W 0.827(4) 0.672(5) 0.1972(6) 0.091(11) Uiso d D 1 1 . .
    H H2N 0.894(4) 0.171(4) 0.1927(14) 0.073(9) Uiso d . 1 1 . .
    H H1N 0.762(3) -0.050(4) 0.2501(11) 0.052(7) Uiso d . 1 1 . .
    C C1 0.6447(3) 0.1614(3) 0.12985(10) 0.0332(4) Uani d . 1 1 . .
    N N2 0.7775(3) 0.1390(3) 0.18850(8) 0.0416(5) Uani d . 1 1 . .
    C C2 0.6778(3) 0.2383(3) 0.07398(10) 0.0347(5) Uani d . 1 1 . .
    C C4 0.3649(3) 0.2020(3) 0.00937(10) 0.0387(5) Uani d . 1 1 . .
    N N3 0.8583(3) 0.2980(3) 0.07563(10) 0.0467(5) Uani d . 1 1 . .
    N N4 0.2219(3) 0.2185(3) -0.05403(10) 0.0496(5) Uani d . 1 1 . .
    C C3 0.5376(3) 0.2593(3) 0.01484(10) 0.0383(5) Uani d . 1 1 . .
    H H3 0.5615 0.3125 -0.0210 0.046 Uiso calc R 1 1 . .
    N N1 0.7353(3) 0.0698(3) 0.24205(9) 0.0410(5) Uani d . 1 1 . .
    C C6 0.4620(3) 0.1034(3) 0.12134(10) 0.0385(5) Uani d . 1 1 . .
    H H6 0.4349 0.0515 0.1568 0.046 Uiso calc R 1 1 . .
    C C5 0.3250(3) 0.1218(3) 0.06262(11) 0.0422(5) Uani d . 1 1 . .
    H H5 0.2065 0.0815 0.0580 0.051 Uiso calc R 1 1 . .
    O O5 0.6823(3) 0.3600(3) 0.27355(9) 0.0607(5) Uani d . 1 1 . .
    C C7 0.6972(3) 0.1892(3) 0.28405(10) 0.0388(5) Uani d . 1 1 . .
    O O4 0.2556(3) 0.3098(3) -0.09698(8) 0.0683(6) Uani d . 1 1 . .
    O O2 0.8788(3) 0.3578(3) 0.02501(9) 0.0723(6) Uani d . 1 1 . .
    O O1 0.9859(2) 0.2867(3) 0.12714(9) 0.0685(6) Uani d . 1 1 . .
    C C8 0.6708(3) 0.1000(4) 0.34342(10) 0.0492(6) Uani d . 1 1 . .
    H H8A 0.7672 0.1403 0.3820 0.074 Uiso calc R 1 1 . .
    H H8B 0.6741 -0.0355 0.3397 0.074 Uiso calc R 1 1 . .
    H H8C 0.5542 0.1378 0.3465 0.074 Uiso calc R 1 1 . .
    O O3 0.0748(3) 0.1398(3) -0.06187(10) 0.0722(6) Uani d . 1 1 . .
loop_
    _atom_site_aniso_label
    _atom_site_aniso_U_11
    _atom_site_aniso_U_22
    _atom_site_aniso_U_33
    _atom_site_aniso_U_12
    _atom_site_aniso_U_13
    _atom_site_aniso_U_23
    OW 0.0634(11) 0.0483(11) 0.0435(10) -0.0030(9) 0.0139(9) 0.0001(8)
    C1 0.0400(11) 0.0272(10) 0.0339(10) 0.0000(9) 0.0142(9) -0.0027(9)
    N2 0.0431(10) 0.0511(12) 0.0333(9) -0.0026(10) 0.0161(8) 0.0035(9)
    C2 0.0404(11) 0.0309(11) 0.0367(10) -0.0045(9) 0.0179(9) -0.0028(9)
    C4 0.0432(12) 0.0331(11) 0.0358(10) 0.0044(10) 0.0074(9) -0.0024(9)
    N3 0.0510(12) 0.0503(12) 0.0443(10) -0.0083(10) 0.0234(10) 0.0013(10)
    N4 0.0566(13) 0.0416(11) 0.0436(11) 0.0072(10) 0.0068(10) -0.0066(10)
    C3 0.0543(14) 0.0305(11) 0.0339(10) -0.0001(10) 0.0194(10) 0.0016(9)
    N1 0.0534(11) 0.0387(11) 0.0342(9) 0.0053(9) 0.0188(8) 0.0067(9)
    C6 0.0458(12) 0.0372(12) 0.0390(11) -0.0009(10) 0.0226(10) 0.0023(10)
    C5 0.0395(12) 0.0386(13) 0.0498(13) 0.0002(10) 0.0166(10) -0.0039(10)
    O5 0.0877(13) 0.0382(10) 0.0690(12) 0.0093(9) 0.0431(11) 0.0063(9)
    C7 0.0399(11) 0.0404(13) 0.0378(11) 0.0004(10) 0.0152(9) 0.0037(10)
    O4 0.0883(14) 0.0697(13) 0.0383(9) 0.0014(11) 0.0090(9) 0.0087(10)
    O2 0.0695(12) 0.1000(16) 0.0573(11) -0.0166(11) 0.0342(10) 0.0137(11)
    O1 0.0465(10) 0.1019(16) 0.0551(11) -0.0231(10) 0.0138(9) 0.0105(11)
    C8 0.0548(14) 0.0557(16) 0.0397(12) 0.0029(12) 0.0188(11) 0.0065(11)
    O3 0.0496(10) 0.0774(14) 0.0732(13) -0.0013(11) -0.0025(9) -0.0012(11)
_geom_special_details
;
All e.s.d.'s (except the e.s.d. in the dihedral angle between two l.s. planes)
are estimated using the full covariance matrix. The cell e.s.d.'s are taken
into account individually in the estimation of e.s.d.'s in distances, angles
and torsion angles; correlations between e.s.d.'s in cell parameters are only
used when they are defined by crystal symmetry. An approximate (isotropic)
treatment of cell e.s.d.'s is used for estimating e.s.d.'s involving l.s.
planes.
;
loop_
    _geom_bond_atom_site_label_1
    _geom_bond_atom_site_label_2
    _geom_bond_site_symmetry_2
    _geom_bond_distance
    _geom_bond_publ_flag
    OW H1W . 0.856(10) ?
    OW H2W . 0.841(9) ?
    C1 N2 . 1.351(3) ?
    C1 C2 . 1.418(3) ?
    C1 C6 . 1.419(3) ?
    N2 N1 . 1.386(2) ?
    N2 H2N . 0.90(3) ?
    C2 C3 . 1.384(3) ?
    C2 N3 . 1.442(3) ?
    C4 C3 . 1.358(3) ?
    C4 C5 . 1.400(3) ?
    C4 N4 . 1.453(3) ?
    N3 O1 . 1.222(2) ?
    N3 O2 . 1.227(2) ?
    N4 O3 . 1.223(3) ?
    N4 O4 . 1.224(3) ?
    C3 H3 . 0.9300 ?
    N1 C7 . 1.338(3) ?
    N1 H1N . 0.88(3) ?
    C6 C5 . 1.364(3) ?
    C6 H6 . 0.9300 ?
    C5 H5 . 0.9300 ?
    O5 C7 . 1.225(3) ?
    C7 C8 . 1.498(3) ?
    C8 H8A . 0.9600 ?
    C8 H8B . 0.9600 ?
    C8 H8C . 0.9600 ?
loop_
    _geom_angle_atom_site_label_1
    _geom_angle_atom_site_label_2
    _geom_angle_atom_site_label_3
    _geom_angle_site_symmetry_1
    _geom_angle_site_symmetry_3
    _geom_angle
    _geom_angle_publ_flag
    H1W OW H2W . . 114(2) ?
    N2 C1 C2 . . 123.22(18) ?
    N2 C1 C6 . . 120.24(18) ?
    C2 C1 C6 . . 116.53(18) ?
    C1 N2 N1 . . 120.55(18) ?
    C1 N2 H2N . . 119.4(18) ?
    N1 N2 H2N . . 120.0(18) ?
    C3 C2 C1 . . 121.36(18) ?
    C3 C2 N3 . . 116.61(18) ?
    C1 C2 N3 . . 122.03(18) ?
    C3 C4 C5 . . 121.3(2) ?
    C3 C4 N4 . . 118.6(2) ?
    C5 C4 N4 . . 120.1(2) ?
    O1 N3 O2 . . 122.08(19) ?
    O1 N3 C2 . . 119.13(17) ?
    O2 N3 C2 . . 118.79(19) ?
    O3 N4 O4 . . 123.4(2) ?
    O3 N4 C4 . . 118.5(2) ?
    O4 N4 C4 . . 118.1(2) ?
    C4 C3 C2 . . 119.74(19) ?
    C4 C3 H3 . . 120.1 ?
    C2 C3 H3 . . 120.1 ?
    C7 N1 N2 . . 120.3(2) ?
    C7 N1 H1N . . 124.5(16) ?
    N2 N1 H1N . . 113.5(16) ?
    C5 C6 C1 . . 121.78(19) ?
    C5 C6 H6 . . 119.1 ?
    C1 C6 H6 . . 119.1 ?
    C6 C5 C4 . . 119.25(19) ?
    C6 C5 H5 . . 120.4 ?
    C4 C5 H5 . . 120.4 ?
    O5 C7 N1 . . 121.5(2) ?
    O5 C7 C8 . . 122.7(2) ?
    N1 C7 C8 . . 115.7(2) ?
    C7 C8 H8A . . 109.5 ?
    C7 C8 H8B . . 109.5 ?
    H8A C8 H8B . . 109.5 ?
    C7 C8 H8C . . 109.5 ?
    H8A C8 H8C . . 109.5 ?
    H8B C8 H8C . . 109.5 ?
loop_
    _geom_hbond_atom_site_label_D
    _geom_hbond_atom_site_label_H
    _geom_hbond_atom_site_label_A
    _geom_hbond_site_symmetry_A
    _geom_hbond_distance_DH
    _geom_hbond_distance_HA
    _geom_hbond_distance_DA
    _geom_hbond_angle_DHA
    OW H1W O5 . 0.856(10) 1.905(11) 2.759(3) 175(3)
    OW H2W O4 3_665 0.841(9) 2.047(13) 2.868(3) 165(3)
    N1 H1N OW 1_545 0.88(3) 2.04(3) 2.883(3) 160(2)
    N2 H2N O1 . 0.90(3) 1.96(3) 2.607(2) 128(2)
    N2 H2N OW 2_745 0.90(3) 2.15(3) 2.910(3) 142(2)
    C6 H6 O5 2_645 0.93 2.40 3.310(3) 164.8
data_global
_journal_date_recd_electronic     2013-06-18
_journal_date_accepted     2013-07-08
_journal_name_full     'Acta Crystallographica, Section E'
_journal_year     2013
_journal_volume     69
_journal_issue      8
_journal_page_first     o1249
_journal_page_last     o1249
_journal_paper_category     QO
_journal_paper_doi     10.1107/S1600536813018916
_journal_coeditor_code     PV2637
_publ_contact_author_name     'Marouani Houda'
_publ_contact_author_address
;
Laboratoire de Chimie des Mat\'eriaux
Facult\'e des Sciences de Bizerte
7021 Zarzouna Bizerte
Tunisie.
;
_publ_contact_author_email     'houda_marouani@voila.fr'
_publ_contact_author_fax     '216 72 590 566'
_publ_contact_author_phone     '216 72 591 906'
_publ_section_title
;
<i>N</i>'-(2,4-Dinitrophenyl)acetohydrazide monohydrate
;
loop_
    _publ_author_name
    _publ_author_footnote
    _publ_author_address
    'Essid, Manel' .
;
Laboratoire de Chimie des Mat\'eriaux
Facult\'e des Sciences de Bizerte
7021 Zarzouna Bizerte
Tunisia
;
    'Marouani, Houda' .
;
Laboratoire de Chimie des Mat\'eriaux
Facult\'e des Sciences de Bizerte
7021 Zarzouna Bizerte
Tunisia
;
    'Al-Deyab, Salem S.' .
; .
Chemistry Department,
Faculty of Science, King Saud University,
PO Box 2455, Riyadh 11451,
Saudi Arabia
;
    'Rzaigui, Mohamed' .
;
Laboratoire de Chimie des Mat\'eriaux
Facult\'e des Sciences de Bizerte
7021 Zarzouna Bizerte
Tunisia
;
