# Supplementary material for: N′-(2,4-Di­nitro­phen­yl)acetohydrazide monohydrate
Source: Acta Crystallogr Sect E Struct Rep Online. 2013 Jul 13;69(Pt 8):o1249. doi: 10.1107/S1600536813018916 (PMC3793750; doi:10.1107/S1600536813018916)
Supplement: Supplementary file 2 [file e-69-o1249-Isup2.hkl]

#
# h,k,l, Fc-squared, Fo-squared, sigma(Fo-squared) and status flag
#
data_I
_shelx_title ' new in P 21/c'
_shelx_refln_list_code          4
_shelx_F_calc_maximum      145.62
_exptl_crystal_F_000       536.00
_reflns_d_resolution_high  0.5980
 
loop_
 _symmetry_equiv_pos_as_xyz
 'x, y, z'
 '-x, y+1/2, -z+1/2'
 '-x, -y, -z'
 'x, -y-1/2, z-1/2'
 
_cell_length_a     7.7025
_cell_length_b     7.0574
_cell_length_c    21.5496
_cell_angle_alpha  90.000
_cell_angle_beta  109.044
_cell_angle_gamma  90.000
 
_shelx_F_squared_multiplier     1.000
 
loop_
 _refln_index_h
 _refln_index_k
 _refln_index_l
 _refln_F_squared_calc
 _refln_F_squared_meas
 _refln_F_squared_sigma
 _refln_observed_status
   1   0   0       84.45       65.89      1.53 o
   2   0   0    10043.89     9787.21     26.08 o
   3   0   0      767.00      862.01      9.34 o
   4   0   0       28.14       16.78      3.24 o
   5   0   0      311.63      313.16      7.89 o
   6   0   0      261.89      258.73      8.52 o
   7   0   0        5.84        3.63      6.49 o
   8   0   0        1.66       -7.07      7.85 o
   9   0   0       64.80       86.80      8.86 o
  10   0   0        6.32       -5.81     11.34 o
  11   0   0        0.29      -10.83     12.55 o
  12   0   0        0.00       -5.67     11.56 o
   1   1   0     1221.19     1264.37     10.86 o
   2   1   0      935.95     1017.18      5.32 o
   3   1   0      122.85      115.54      3.01 o
   4   1   0      540.73      569.94     15.83 o
   5   1   0      135.23      145.72      4.38 o
   6   1   0      225.33      217.95      5.82 o
   7   1   0       44.45       27.31      5.96 o
   8   1   0        1.90       -5.95      5.95 o
   9   1   0        2.37        6.15      5.60 o
  10   1   0       21.21       23.68      5.91 o
  11   1   0        2.32       11.02      6.54 o
  12   1   0        0.06        3.43      8.54 o
   0   2   0    21206.48    20603.96     40.39 o
   1   2   0      236.26      225.77      2.33 o
   2   2   0      200.24      209.41      2.53 o
   3   2   0       33.20       62.38      2.92 o
   4   2   0        3.16        4.46      3.54 o
   5   2   0       12.72        5.53      3.55 o
   6   2   0      141.69      152.52      5.04 o
   7   2   0        0.00       -3.62      5.40 o
   8   2   0        1.37        2.62      6.45 o
   9   2   0       12.71       24.38      5.21 o
  10   2   0        0.01       -2.15      7.67 o
  11   2   0        0.17        2.94      8.16 o
   1   3   0      739.81      786.93      8.08 o
   2   3   0        8.78       16.06      4.84 o
   3   3   0     1182.12     1272.56     13.98 o
   4   3   0        4.11        5.05      5.74 o
   5   3   0        2.05       -4.50      6.36 o
   6   3   0      141.25      151.87      7.60 o
   7   3   0      145.00      125.75      8.93 o
   8   3   0        2.52        6.54      8.95 o
   9   3   0        1.72       -2.71      9.98 o
  10   3   0        0.54      -11.77     11.77 o
  11   3   0        0.28        0.87     12.78 o
   0   4   0     1354.08     1413.14     14.05 o
   1   4   0        2.22       -0.03      3.41 o
   2   4   0      219.81      229.39      4.97 o
   3   4   0       20.76       30.16      4.59 o
   4   4   0       89.75      102.51      6.31 o
   5   4   0       86.89       97.17      6.50 o
   6   4   0        0.11       -8.26      8.26 o
   7   4   0       24.50       29.67      6.47 o
   8   4   0        9.29       15.21      6.49 o
   9   4   0        0.68        0.00     10.21 o
  10   4   0        1.59      -12.32     12.32 o
  11   4   0        0.16        3.67     13.95 o
   1   5   0       21.76       17.04      3.05 o
   2   5   0       12.28        6.49      3.58 o
   3   5   0       26.15       20.88      5.09 o
   4   5   0        2.93       -0.41      7.02 o
   5   5   0       15.80       19.51      5.78 o
   6   5   0       56.72       51.82      7.02 o
   7   5   0       18.94       19.32      6.86 o
   8   5   0        1.45        7.18      7.37 o
   9   5   0        1.33        6.10     11.86 o
  10   5   0        0.96        6.93     10.88 o
  11   5   0        0.68      -14.48     14.48 o
   0   6   0       24.66       21.30      5.21 o
   1   6   0      109.00      109.06      4.71 o
   2   6   0       49.53       51.88      4.15 o
   3   6   0        1.29        2.25      7.23 o
   4   6   0      112.12      109.21      8.15 o
   5   6   0        7.97       13.77      6.22 o
   6   6   0        1.43        0.00      9.36 o
   7   6   0        5.04       -2.62     10.05 o
   8   6   0        0.35      -11.75     11.75 o
   9   6   0        3.58       -2.46     12.64 o
  10   6   0        0.02        0.00     13.38 o
   1   7   0        9.58       13.95      4.11 o
   2   7   0        2.19        2.66      5.52 o
   3   7   0        4.02       13.47      5.87 o
   4   7   0        7.50       15.86      6.13 o
   5   7   0        1.27        3.37      6.72 o
   6   7   0        0.37       -9.36     10.44 o
   7   7   0        0.06        1.45     10.83 o
   8   7   0        0.17       -5.64     11.47 o
   9   7   0        0.10       -2.66     11.40 o
   0   8   0        0.94        6.38      5.60 o
   1   8   0       21.93       15.06      4.89 o
   2   8   0       20.91       19.05      4.63 o
   3   8   0        1.49       -7.96      9.94 o
   4   8   0        2.61       12.69      6.45 o
   5   8   0        7.91        4.18      9.80 o
   6   8   0        1.19        8.99     11.01 o
   7   8   0        2.05       -4.82     12.44 o
   8   8   0        4.74       -7.07     13.47 o
   1   9   0       15.40       16.25      7.81 o
   2   9   0       15.83       16.24      5.35 o
   3   9   0        1.50       12.71      6.98 o
   4   9   0        5.45       -4.45     11.66 o
   5   9   0        0.60      -12.69     12.69 o
   6   9   0        1.81        3.35     11.59 o
   7   9   0        1.31        9.96     13.63 o
   0  10   0        0.11        9.75     10.74 o
   1  10   0        0.85       -1.47    370.79 o
   2  10   0        0.01        2.61      6.56 o
   3  10   0        2.43        2.02      8.47 o
   4  10   0        0.09        7.62     11.79 o
   5  10   0        0.53        2.66      8.58 o
   6  10   0        0.00      -11.29     14.00 o
   1  11   0       18.30       17.61      7.26 o
   2  11   0       22.06       10.33      9.84 o
   3  11   0        0.42        0.92     13.56 o
   4  11   0        0.46       23.89      9.75 o
 -12   1   1        0.00        9.47     16.42 o
 -11   1   1        0.97       14.23      6.34 o
 -10   1   1        0.63        5.74      7.61 o
  -9   1   1        3.79        0.96      8.97 o
  -8   1   1        1.42       -0.18      8.88 o
  -7   1   1        5.73        5.19      4.15 o
  -6   1   1       36.53       38.12      3.62 o
  -5   1   1       50.66       52.82      6.40 o
  -4   1   1       68.33       72.40      3.09 o
  -3   1   1     1024.01     1044.38      5.80 o
  -2   1   1      264.12      260.80      2.36 o
  -1   1   1     2111.39     2058.76      6.81 o
   0   1   1      463.17      471.46      7.01 o
   1   1   1        0.07        1.00      1.26 o
   2   1   1       24.94       20.56      1.91 o
   3   1   1       52.07       54.97      4.40 o
   4   1   1      175.53      165.55      4.04 o
   5   1   1       39.81       50.56      3.34 o
   6   1   1        8.25       -4.26      5.42 o
   7   1   1      163.69      168.91      6.02 o
   8   1   1       22.08       20.32      4.53 o
   9   1   1        0.18       -8.13      8.13 o
  10   1   1        0.19       -4.44      7.73 o
  11   1   1        0.04        2.55      7.79 o
  12   1   1        0.02      -10.99     19.73 o
 -12   2   1        0.23        6.67      8.74 o
 -11   2   1        0.00        6.74      7.63 o
 -10   2   1        3.77        6.01      6.23 o
  -9   2   1        3.27        4.57      6.90 o
  -8   2   1        3.42       -0.81      5.80 o
  -7   2   1       52.97       41.99      9.56 o
  -6   2   1       78.28       81.68      5.19 o
  -5   2   1       25.08       22.05      3.13 o
  -4   2   1        0.38       -1.52      5.06 o
  -3   2   1     2710.09     2677.66     12.56 o
  -2   2   1     4596.19     4610.27     22.69 o
  -1   2   1     4800.37     4876.19     22.59 o
   0   2   1     5665.54     5335.04    125.71 o
   1   2   1      119.25      116.77      2.16 o
   2   2   1      527.78      573.49      5.47 o
   3   2   1      701.84      760.14     11.25 o
   4   2   1      354.79      340.04      5.66 o
   5   2   1        0.16        3.00      3.33 o
   6   2   1       10.13       10.38      3.46 o
   7   2   1       13.31       10.36     17.43 o
   8   2   1        9.86        5.51      6.39 o
   9   2   1        3.02        7.02      6.68 o
  10   2   1        0.21        0.87      7.26 o
  11   2   1        0.00      -11.68     11.68 o
 -11   3   1        0.10        1.31      8.97 o
 -10   3   1        1.89       -7.62     11.24 o
  -9   3   1       14.57       22.88      7.07 o
  -8   3   1        6.51       -1.72      8.63 o
  -7   3   1       87.97      104.86      7.90 o
  -6   3   1       24.39       19.97      5.39 o
  -5   3   1        7.09        4.06      6.10 o
  -4   3   1       83.78       94.59      5.37 o
  -3   3   1      463.23      495.81     18.33 o
  -2   3   1       85.20       89.76      3.03 o
  -1   3   1       33.32       38.54      2.38 o
   0   3   1       22.71       31.64      2.26 o
   1   3   1     1250.44     1406.73      9.68 o
   2   3   1      237.30      265.54      6.53 o
   3   3   1      337.91      337.33      8.00 o
   4   3   1        0.07        3.56      5.42 o
   5   3   1       40.45       28.99      5.39 o
   6   3   1       27.57       23.41      6.17 o
   7   3   1      218.78      205.69     10.08 o
   8   3   1       53.20       57.51      7.87 o
   9   3   1        0.58      -11.13     11.13 o
  10   3   1        0.04       -9.45     11.75 o
  11   3   1        1.02      -13.56     13.56 o
 -11   4   1        1.06        9.09     13.13 o
 -10   4   1        0.60        7.18      7.76 o
  -9   4   1        3.47        0.71     10.49 o
  -8   4   1       12.29       12.28      6.79 o
  -7   4   1        0.04       -9.34      9.34 o
  -6   4   1        0.61        5.23      7.64 o
  -5   4   1        9.95       12.62      4.80 o
  -4   4   1       24.61       27.68      4.93 o
  -3   4   1      323.12      304.26     11.42 o
  -2   4   1      779.03      734.13      8.04 o
  -1   4   1       35.15       38.28      2.93 o
   0   4   1        3.66        0.24      3.59 o
   1   4   1       17.28       17.84      2.61 o
   2   4   1        1.75       -3.46      5.35 o
   3   4   1       45.73       58.48      5.16 o
   4   4   1       52.91       66.82      5.60 o
   5   4   1        0.23        3.42      6.63 o
   6   4   1       28.94       24.39      5.78 o
   7   4   1        5.32        3.95      9.48 o
   8   4   1        0.61        6.70      6.79 o
   9   4   1        0.23        8.05      9.96 o
  10   4   1        0.69        7.43     10.97 o
  11   4   1        0.14        0.92     12.05 o
 -11   5   1        0.20        7.18      9.18 o
 -10   5   1        0.10       -1.70     13.06 o
  -9   5   1        2.63        0.76     10.28 o
  -8   5   1       12.34        3.30      9.98 o
  -7   5   1       63.92       78.89      8.54 o
  -6   5   1       16.36       26.21      6.40 o
  -5   5   1       20.36       18.54      5.58 o
  -4   5   1      124.26      113.70      7.39 o
  -3   5   1       23.20       20.74      3.54 o
  -2   5   1       42.26       44.74      6.36 o
  -1   5   1        4.03        4.39      5.74 o
   0   5   1      126.41      133.96      7.03 o
   1   5   1      149.37      156.05      8.02 o
   2   5   1      404.60      390.69      9.91 o
   3   5   1       69.45       77.52      6.06 o
   4   5   1        5.50        5.16      6.65 o
   5   5   1       30.11       30.52      5.92 o
   6   5   1       13.66       -5.87      9.73 o
   7   5   1        7.96      -10.65     10.65 o
   8   5   1        0.36       -2.07     10.03 o
   9   5   1        4.20      -12.74     12.74 o
  10   5   1        0.00      -13.86     13.86 o
 -10   6   1        1.19       -7.23     13.77 o
  -9   6   1       24.44        4.86      9.48 o
  -8   6   1        4.21        7.94      7.69 o
  -7   6   1       26.68       30.52      7.44 o
  -6   6   1       35.69       27.54      7.55 o
  -5   6   1       22.98       26.18      6.40 o
  -4   6   1       42.15       39.84      6.66 o
  -3   6   1       37.79       36.03      3.97 o
  -2   6   1       65.23       54.34      4.24 o
  -1   6   1       11.37       13.80      7.23 o
   0   6   1        5.80        5.27      3.82 o
   1   6   1        0.16       -0.85      4.11 o
   2   6   1       29.93       27.42      5.81 o
   3   6   1       26.34       18.45      5.51 o
   4   6   1       59.14       53.16      6.95 o
   5   6   1       46.42       39.22      7.34 o
   6   6   1       16.86       26.21      6.56 o
   7   6   1        0.00      -10.05     10.05 o
   8   6   1        1.00        1.12      7.50 o
   9   6   1        0.00       -5.87     12.48 o
  10   6   1        0.15      -11.15     11.84 o
  -9   7   1        0.68      -13.93     13.93 o
  -8   7   1        0.57       -3.95     10.97 o
  -7   7   1        3.89        9.45     10.56 o
  -6   7   1        6.37       10.30      6.91 o
  -5   7   1        6.48       15.51      6.04 o
  -4   7   1       30.08       26.94      6.82 o
  -3   7   1       16.86       27.46     15.40 o
  -2   7   1        7.37       -4.69      6.06 o
  -1   7   1       53.18       56.00      8.66 o
   0   7   1       12.12       11.29      8.56 o
   1   7   1       13.13        8.20      6.92 o
   2   7   1       64.45       69.80      7.46 o
   3   7   1       34.94       31.17      6.95 o
   4   7   1       28.31       11.45      7.00 o
   5   7   1        5.05        2.48      9.52 o
   6   7   1       21.79       24.99      6.79 o
   7   7   1        0.01        8.86     10.39 o
   8   7   1        2.95       -2.46     13.01 o
   9   7   1        2.19        4.54     13.86 o
  -9   8   1        4.39       -2.87     13.95 o
  -8   8   1        0.17        6.95     12.28 o
  -7   8   1        0.18        0.00     11.86 o
  -6   8   1        1.87        5.97     10.39 o
  -5   8   1        8.01        6.22     10.37 o
  -4   8   1       17.21       29.05      6.93 o
  -3   8   1        1.63       -4.36     12.05 o
  -2   8   1       16.12       14.01      4.61 o
  -1   8   1       98.29       92.73      8.25 o
   0   8   1        0.85        3.25      6.07 o
   1   8   1        9.75       12.35      5.39 o
   2   8   1       12.57      -10.19     10.19 o
   3   8   1       14.59        6.79     10.58 o
   4   8   1        2.18        1.97      7.41 o
   5   8   1       16.47       23.45      7.69 o
   6   8   1        1.81        2.25     10.58 o
   7   8   1        1.20        3.28      8.40 o
   8   8   1        9.46       11.61     14.71 o
  -7   9   1        0.23        8.97     12.37 o
  -6   9   1        0.96       -6.70     12.60 o
  -5   9   1        0.50        3.14      9.91 o
  -4   9   1        5.94        5.90     11.91 o
  -3   9   1        0.88        4.19      9.60 o
  -2   9   1       29.87       27.39      5.90 o
  -1   9   1        0.20       -4.53      7.23 o
   0   9   1        6.65       -0.21      5.84 o
   1   9   1        3.38       -7.15      7.21 o
   2   9   1        0.12       -4.11     10.05 o
   3   9   1        0.02      -10.62     10.62 o
   4   9   1        0.03       -9.73     11.13 o
   5   9   1        1.31        8.72     10.76 o
   6   9   1        0.44       -6.79     12.05 o
   7   9   1        0.00      -10.88     14.07 o
  -6  10   1        0.12        7.96      8.95 o
  -5  10   1        0.04        0.00     12.25 o
  -4  10   1        0.25        0.00     12.00 o
  -3  10   1        2.34       10.40     15.53 o
  -2  10   1       10.55       -2.09   2636.73 o
  -1  10   1        4.53        5.81      6.70 o
   0  10   1       15.22       35.14   4673.61 o
   1  10   1        4.63       -9.03      9.03 o
   2  10   1        1.92       19.67      7.96 o
   3  10   1        0.03        8.95     11.08 o
   4  10   1        0.89       -9.36     12.35 o
   5  10   1        0.49        8.93     12.09 o
   6  10   1        0.12       -5.69     12.28 o
  -4  11   1        3.84       10.46     12.71 o
  -3  11   1        1.62       -5.04      9.71 o
  -2  11   1       20.12       34.05      6.66 o
  -1  11   1        1.25       -7.41      9.28 o
   0  11   1        1.71       -9.58      9.58 o
   1  11   1        0.33      -13.31     13.31 o
   2  11   1        0.92      -10.78     13.01 o
   3  11   1        2.20        4.64      9.87 o
   4  11   1        3.03      -15.72     15.72 o
 -12   0   2        0.26       16.54      9.16 o
 -11   0   2        0.30        9.29      7.39 o
 -10   0   2       12.56       12.07      8.01 o
  -9   0   2        0.01        0.00      9.57 o
  -8   0   2        3.66        7.30      5.67 o
  -7   0   2        0.81       -5.74      7.23 o
  -6   0   2      316.43      299.34      8.87 o
  -5   0   2      150.27      138.80      5.90 o
  -4   0   2      767.56      859.56      7.57 o
  -3   0   2      148.84      122.31      3.68 o
  -2   0   2       46.93       40.81      1.92 o
  -1   0   2     4559.87     4626.45     64.03 o
   1   0   2     5793.15     5898.37     23.82 o
   2   0   2    16216.67    15482.07     51.40 o
   3   0   2      274.17      263.11      5.82 o
   4   0   2      435.33      422.75      8.29 o
   5   0   2        0.95        4.57      3.95 o
   6   0   2       80.18       63.22      6.45 o
   7   0   2      198.37      206.97      9.16 o
   8   0   2        4.42        0.55      8.95 o
   9   0   2       37.92       45.81      7.67 o
  10   0   2        0.34      -11.27     11.27 o
  11   0   2        0.10       -0.85     11.66 o
 -12   1   2        0.06       -9.33      9.33 o
 -11   1   2        0.08       -8.76      9.75 o
 -10   1   2        3.66        1.31      7.59 o
  -9   1   2       57.93       73.25      5.56 o
  -8   1   2       70.23       79.49      5.14 o
  -7   1   2       55.45       54.62      4.19 o
  -6   1   2       13.39       12.19      4.33 o
  -5   1   2       34.26       35.57      3.02 o
  -4   1   2     2219.44     2263.97     18.00 o
  -3   1   2     2693.99     2651.25     11.41 o
  -2   1   2    10390.75    10797.93     64.40 o
  -1   1   2     2711.46     2792.54     21.88 o
   0   1   2     1796.13     1648.10     12.30 o
   1   1   2     2798.24     2794.55     12.64 o
   2   1   2      173.00      168.30      3.06 o
   3   1   2      577.62      614.00      6.14 o
   4   1   2      481.17      464.39      6.24 o
   5   1   2      302.51      280.72      5.90 o
   6   1   2      764.36      750.03     10.30 o
   7   1   2        0.39       -5.37      5.37 o
   8   1   2        0.06        4.54      6.06 o
   9   1   2        4.99        7.68      5.60 o
  10   1   2        1.14        9.10     14.95 o
  11   1   2        0.18       -6.07      8.62 o
 -12   2   2        0.00       -9.91      9.91 o
 -11   2   2        0.74        6.54      7.99 o
 -10   2   2       19.92       21.65      9.16 o
  -9   2   2        0.69       -3.77      6.44 o
  -8   2   2       38.97       39.30      4.65 o
  -7   2   2       53.78       57.72      4.68 o
  -6   2   2       34.48       29.97      3.80 o
  -5   2   2       13.00       13.24      2.93 o
  -4   2   2       12.73       13.70      3.35 o
  -3   2   2        3.28        6.73      1.65 o
  -2   2   2       80.73       70.30      2.62 o
  -1   2   2     6852.68     7310.50     32.26 o
   0   2   2     3728.50     3554.63     48.41 o
   1   2   2     1494.90     1510.04      9.64 o
   2   2   2        0.05       -0.63      2.72 o
   3   2   2        1.24        2.26      2.46 o
   4   2   2       38.06       33.75      3.11 o
   5   2   2        1.55       -4.39      6.80 o
   6   2   2       11.56       13.36      9.76 o
   7   2   2        0.08        4.02      4.44 o
   8   2   2        0.98       -3.81      6.41 o
   9   2   2       16.09       25.11      5.54 o
  10   2   2        0.01       -2.44      8.50 o
  11   2   2        0.06      -10.51     10.51 o
 -11   3   2        1.60       22.63      8.42 o
 -10   3   2        2.34       -6.84     12.41 o
  -9   3   2        0.04        4.57     10.62 o
  -8   3   2        2.32       -0.57      9.02 o
  -7   3   2       95.61      100.91      7.25 o
  -6   3   2        0.01       -7.16      7.16 o
  -5   3   2        3.31        0.37      5.30 o
  -4   3   2        2.47       11.20      2.65 o
  -3   3   2      442.28      455.35      6.00 o
  -2   3   2       28.05       20.08      7.37 o
  -1   3   2     2122.25     2286.98     28.55 o
   0   3   2        6.42        9.07      3.22 o
   1   3   2       37.99       52.36      3.72 o
   2   3   2      588.62      586.69      9.18 o
   3   3   2      433.03      457.25      8.98 o
   4   3   2      264.81      269.44      8.14 o
   5   3   2       38.66       33.53      5.10 o
   6   3   2      213.20      229.68      9.05 o
   7   3   2        6.04       -0.53      8.38 o
   8   3   2        2.98       -6.17      9.48 o
   9   3   2        0.37       -5.62     10.14 o
  10   3   2        0.08       -0.80     11.73 o
  11   3   2        0.69        6.42     12.76 o
 -11   4   2        0.19       13.35      8.58 o
 -10   4   2        7.88       18.33      8.19 o
  -9   4   2        3.97        1.38      9.61 o
  -8   4   2        3.68        5.53      9.34 o
  -7   4   2       96.28       97.26      8.19 o
  -6   4   2      138.90      118.91      7.94 o
  -5   4   2       32.46       32.50      5.16 o
  -4   4   2       41.43       39.53      8.29 o
  -3   4   2       35.07       38.04      5.05 o
  -2   4   2        3.05        6.02      2.38 o
  -1   4   2     1104.90     1074.76     12.28 o
   0   4   2      820.64      900.17     11.76 o
   1   4   2       67.43       91.37      4.78 o
   2   4   2     1114.40     1176.06     14.31 o
   3   4   2       18.00       16.78      4.75 o
   4   4   2      107.44      127.65      6.77 o
   5   4   2        2.87       -6.91      6.91 o
   6   4   2       26.57       32.86      5.85 o
   7   4   2       29.99       31.28      6.43 o
   8   4   2        0.22       -5.25      9.73 o
   9   4   2        1.77        2.23     10.97 o
  10   4   2        1.48       -7.53     11.86 o
  11   4   2        0.00        4.29      9.32 o
 -11   5   2        0.01      -13.01     13.01 o
 -10   5   2        9.05       -6.70     13.70 o
  -9   5   2        5.38        3.69     11.96 o
  -8   5   2       43.39       42.87      8.81 o
  -7   5   2      121.35      101.77      9.76 o
  -6   5   2        0.72       -0.78      5.90 o
  -5   5   2       13.59        2.80      8.79 o
  -4   5   2      143.28      150.80      7.39 o
  -3   5   2       42.54       43.22      3.84 o
  -2   5   2      122.35      132.12      4.55 o
  -1   5   2      130.80      140.65      4.55 o
   0   5   2       12.05        6.81      3.07 o
   1   5   2        8.12       12.67      4.31 o
   2   5   2      433.40      460.60     10.37 o
   3   5   2        0.11        3.14      6.49 o
   4   5   2       33.70       41.84      5.60 o
   5   5   2       35.22       23.39      6.22 o
   6   5   2        2.28       -8.44      8.44 o
   7   5   2        1.92       -1.86      9.41 o
   8   5   2        4.82       21.85      6.82 o
   9   5   2        0.52        2.36     10.67 o
  10   5   2        0.02        4.43     12.78 o
 -10   6   2        0.19        9.82     11.75 o
  -9   6   2       13.43       22.67      9.48 o
  -8   6   2       19.57       27.88      8.26 o
  -7   6   2        0.73       -2.62     10.53 o
  -6   6   2       60.08       57.22      8.22 o
  -5   6   2        0.44       -8.12      8.12 o
  -4   6   2        1.76        2.69      4.31 o
  -3   6   2        3.43        4.69      3.94 o
  -2   6   2        2.40        0.04      5.76 o
  -1   6   2        0.51        6.78      3.80 o
   0   6   2      111.65      120.60      5.74 o
   1   6   2      153.17      141.82      7.62 o
   2   6   2        1.09       -0.44      6.98 o
   3   6   2       41.73       45.76      6.33 o
   4   6   2        1.14        2.00      8.12 o
   5   6   2        0.00        2.18      8.81 o
   6   6   2        6.64        3.35      6.47 o
   7   6   2        0.01        6.79      9.64 o
   8   6   2        0.91      -11.54     11.54 o
   9   6   2        0.60      -11.01     12.44 o
  10   6   2        1.20        3.76     13.38 o
 -10   7   2        0.21        7.21      9.22 o
  -9   7   2        2.09       -4.31     14.23 o
  -8   7   2        9.67       -3.97     12.32 o
  -7   7   2        6.69       14.85      7.62 o
  -6   7   2        1.25        6.59      9.22 o
  -5   7   2        0.50       -6.63      9.50 o
  -4   7   2       54.07       56.12      5.05 o
  -3   7   2        0.22       -1.53      4.90 o
  -2   7   2       56.56       62.66      4.89 o
  -1   7   2       14.70       18.90      4.07 o
   0   7   2       22.21       25.18      4.25 o
   1   7   2       10.36       13.22      5.85 o
   2   7   2       62.39       49.62      7.28 o
   3   7   2        8.30       16.18      6.15 o
   4   7   2        3.83       17.00      5.85 o
   5   7   2       17.28       15.12      7.30 o
   6   7   2        4.41       -2.73     11.36 o
   7   7   2        0.41        4.50      7.50 o
   8   7   2        0.77       -9.18     11.77 o
   9   7   2        0.57      -13.19     13.19 o
  -9   8   2        1.05        7.99      9.13 o
  -8   8   2        1.26        7.00     12.35 o
  -7   8   2        7.92        6.45     12.67 o
  -6   8   2        0.06        2.23     10.35 o
  -5   8   2       21.90       22.33      7.89 o
  -4   8   2        3.62        3.21      7.02 o
  -3   8   2        0.00        0.34      6.83 o
  -2   8   2        0.84        1.73      4.93 o
  -1   8   2        0.17       -7.85      7.85 o
   0   8   2       42.87       53.47      8.63 o
   1   8   2       11.81        2.89      9.34 o
   2   8   2        0.26       -0.60      9.20 o
   3   8   2        0.52        6.54      6.93 o
   4   8   2        7.69       -5.28     10.56 o
   5   8   2        9.75       15.70      7.80 o
   6   8   2        1.50        0.76     10.74 o
   7   8   2        1.60        1.65     10.99 o
   8   8   2        4.19       -0.92     14.46 o
  -8   9   2        1.55        9.13      9.36 o
  -7   9   2        0.68       -2.68     13.42 o
  -6   9   2        0.04        0.00     11.54 o
  -5   9   2        0.55        9.34     11.29 o
  -4   9   2        0.50       -7.71      7.71 o
  -3   9   2       11.46        9.44      5.54 o
  -2   9   2       56.51       60.56      6.33 o
  -1   9   2        0.09        2.77      5.41 o
   0   9   2        9.46        3.43      7.69 o
   1   9   2       10.91       16.77      7.60 o
   2   9   2        0.18        9.32      7.23 o
   3   9   2        5.45      -11.68     11.68 o
   4   9   2        0.04      -11.01     11.01 o
   5   9   2        1.53      -11.70     11.70 o
   6   9   2        3.09       11.91      8.38 o
   7   9   2        0.95      -14.23     14.23 o
  -6  10   2        0.09        1.86     13.97 o
  -5  10   2        1.03      -14.66     14.66 o
  -4  10   2        0.01       -2.53      8.50 o
  -3  10   2        4.39       -4.00   1934.41 o
  -2  10   2       38.55       38.10      6.56 o
  -1  10   2        9.47        4.69     12.66 o
   0  10   2        1.58        4.00      6.80 o
   1  10   2        4.86       10.83      8.31 o
   2  10   2        3.18        0.80     12.30 o
   3  10   2        0.01      -13.47     13.47 o
   4  10   2        6.50        6.82     12.76 o
   5  10   2        3.27        9.89     13.19 o
   6  10   2        0.02        6.65     12.99 o
  -4  11   2        0.31        1.78      7.71 o
  -3  11   2        9.32        8.99      9.69 o
  -2  11   2       11.51        1.31     10.17 o
  -1  11   2        0.34       -6.88      9.55 o
   0  11   2        1.73       -9.90      9.90 o
   1  11   2        4.43       -5.32     13.88 o
   2  11   2        0.18        1.81     12.60 o
   3  11   2        0.57       -2.80     13.58 o
   4  11   2        0.30      -12.51     15.08 o
 -12   1   3        0.32       -9.48      9.48 o
 -11   1   3        0.08       -8.06      8.06 o
 -10   1   3        4.11       -2.39      8.67 o
  -9   1   3        2.23       -6.66      6.66 o
  -8   1   3        4.63       -0.98      5.93 o
  -7   1   3        3.17        4.10      7.47 o
  -6   1   3       14.99       15.00      3.19 o
  -5   1   3      100.57       90.67      2.75 o
  -4   1   3       39.44       53.43      2.07 o
  -3   1   3       49.47       48.49      1.67 o
  -2   1   3      144.88      142.44      2.03 o
  -1   1   3      807.24      812.52      9.00 o
   0   1   3       40.83       43.20      4.27 o
   1   1   3      344.51      301.77      3.43 o
   2   1   3       22.57       25.71      2.03 o
   3   1   3     1505.85     1472.31     11.56 o
   4   1   3        4.19        1.26      2.75 o
   5   1   3       93.70       92.34      4.33 o
   6   1   3      116.87      119.37      5.75 o
   7   1   3        0.03        4.65      4.49 o
   8   1   3       12.55       15.99      4.61 o
   9   1   3        7.53        3.34      7.60 o
  10   1   3        0.21       -2.29      7.94 o
  11   1   3        0.91       -4.99      9.09 o
 -12   2   3        0.02        4.88      9.12 o
 -11   2   3        1.44        4.01      7.93 o
 -10   2   3        1.75       -8.13      8.13 o
  -9   2   3        7.88        8.73     12.37 o
  -8   2   3        5.94        0.31      5.97 o
  -7   2   3       14.05       16.64      3.91 o
  -6   2   3        6.99        9.47      3.34 o
  -5   2   3        8.86        7.66      3.84 o
  -4   2   3       12.03       14.64      3.31 o
  -3   2   3     1652.52     1696.16      8.55 o
  -2   2   3      791.13      816.75      4.66 o
  -1   2   3    18541.66    20533.95    285.15 o
   0   2   3      487.82      491.61     10.15 o
   1   2   3      427.52      449.79      4.66 o
   2   2   3      209.02      201.86      3.70 o
   3   2   3     1019.43     1041.86      8.58 o
   4   2   3        1.83       -1.92      4.07 o
   5   2   3       99.21       90.44      6.12 o
   6   2   3      186.08      182.28      9.52 o
   7   2   3       67.64       66.56      5.15 o
   8   2   3       22.43       27.41      4.70 o
   9   2   3       19.33       15.81     10.50 o
  10   2   3        0.96       -3.77     12.74 o
  11   2   3        0.36       -0.44      8.39 o
 -12   3   3        0.18      -14.73     14.73 o
 -11   3   3        2.35        6.82     10.92 o
 -10   3   3       14.72       30.22      8.05 o
  -9   3   3        0.63       -3.92      9.61 o
  -8   3   3        0.18        6.29      8.72 o
  -7   3   3        1.51       -4.93      7.78 o
  -6   3   3       19.12       19.78      5.12 o
  -5   3   3       53.17       42.52      3.69 o
  -4   3   3       24.87       19.58      2.82 o
  -3   3   3       94.58      109.66      3.50 o
  -2   3   3        2.05        4.70      2.41 o
  -1   3   3        2.84        3.22      2.43 o
   0   3   3        4.73        3.49      2.85 o
   1   3   3       95.72      107.48      4.55 o
   2   3   3        7.52        2.71      4.50 o
   3   3   3      369.00      425.87      8.97 o
   4   3   3       20.58       20.52      4.41 o
   5   3   3        9.60       11.89      5.32 o
   6   3   3       65.63        7.23      5.14 o
   7   3   3        2.40        0.55      7.71 o
   8   3   3       14.12        5.00     10.21 o
   9   3   3        8.42       16.11      7.62 o
  10   3   3        1.58       -7.43     12.05 o
  11   3   3        1.26        5.51     13.10 o
 -11   4   3        4.95       -2.66     12.41 o
 -10   4   3        0.00       -6.20     11.79 o
  -9   4   3       11.20       25.29      7.64 o
  -8   4   3       86.67       80.70      8.61 o
  -7   4   3        3.30       15.24      5.87 o
  -6   4   3      108.61      110.38      7.07 o
  -5   4   3        6.76        6.73      4.46 o
  -4   4   3      143.26      139.31      7.80 o
  -3   4   3      225.53      224.45      5.09 o
  -2   4   3       36.43       39.74      3.08 o
  -1   4   3     2257.88     2400.67     48.80 o
   0   4   3      270.46      280.61      7.06 o
   1   4   3        1.21        2.20      4.86 o
   2   4   3      277.69      319.01      8.02 o
   3   4   3      656.10      673.57     11.93 o
   4   4   3        2.50       -6.52      6.52 o
   5   4   3       65.77       57.91      6.50 o
   6   4   3        3.54       16.25      5.25 o
   7   4   3       11.52       13.79      6.59 o
   8   4   3        5.75       -8.65     10.39 o
   9   4   3        3.60        4.52     10.92 o
  10   4   3        2.97       -9.50     12.55 o
  11   4   3        0.02       -0.96     14.16 o
 -11   5   3        1.62        6.49     13.29 o
 -10   5   3        0.32        7.80      8.19 o
  -9   5   3        0.08       -5.92     10.85 o
  -8   5   3       32.63       33.39      7.80 o
  -7   5   3        3.51      -10.37     10.37 o
  -6   5   3        4.28        6.79      8.40 o
  -5   5   3       15.82       18.55      4.00 o
  -4   5   3      186.75      184.17      5.69 o
  -3   5   3        3.74        6.61      8.10 o
  -2   5   3        1.13        2.67      2.86 o
  -1   5   3        5.42        1.92      3.67 o
   0   5   3      236.56      274.32      8.23 o
   1   5   3       17.15       31.30      4.47 o
   2   5   3       35.64       39.36      5.46 o
   3   5   3       12.28        1.61      7.11 o
   4   5   3        7.15        9.87      5.05 o
   5   5   3       17.97       21.04      5.85 o
   6   5   3        1.77        3.92      6.24 o
   7   5   3        3.52        8.28      6.82 o
   8   5   3        2.82        5.00      9.91 o
   9   5   3        0.09        4.80     11.45 o
  10   5   3        0.13       11.84     12.46 o
 -10   6   3        4.13       11.43     13.47 o
  -9   6   3        7.89      -11.20     12.80 o
  -8   6   3        4.30       11.91      8.03 o
  -7   6   3        7.54        5.83     10.21 o
  -6   6   3       44.98       41.63      7.37 o
  -5   6   3        6.88        5.74      5.79 o
  -4   6   3       20.95       22.21      5.12 o
  -3   6   3       25.97       19.23      3.92 o
  -2   6   3      133.01      122.39      5.17 o
  -1   6   3       22.09       30.28      4.15 o
   0   6   3      308.51      322.16     10.16 o
   1   6   3        8.49       13.49      5.07 o
   2   6   3        2.77        2.62      6.86 o
   3   6   3        1.60        9.82      5.19 o
   4   6   3       27.89       20.63      6.47 o
   5   6   3        1.91        7.27      5.83 o
   6   6   3       18.83       20.47      7.21 o
   7   6   3        9.82        6.98     11.54 o
   8   6   3        0.14       -1.54     11.77 o
   9   6   3        0.40        6.86     11.20 o
  10   6   3        1.32        4.84     13.81 o
 -10   7   3        1.76       10.39      9.59 o
  -9   7   3        9.13        4.77      9.50 o
  -8   7   3       12.60       10.28     13.03 o
  -7   7   3       13.18       19.05      8.15 o
  -6   7   3        1.13       -7.21     10.03 o
  -5   7   3        8.84        9.11      4.74 o
  -4   7   3        4.59       -0.24      6.45 o
  -3   7   3       58.97       54.11      5.20 o
  -2   7   3       77.37       78.25      5.22 o
  -1   7   3       32.84       30.83      4.46 o
   0   7   3      122.87      118.31      8.13 o
   1   7   3       50.76       43.77      6.89 o
   2   7   3       29.96       36.58      6.75 o
   3   7   3        7.09        2.71      8.93 o
   4   7   3       26.30       29.67      6.63 o
   5   7   3        6.73        8.83      9.45 o
   6   7   3       10.84       -0.69     11.45 o
   7   7   3        2.29      -11.79     11.79 o
   8   7   3        0.00       11.79     12.09 o
   9   7   3        0.26      -14.25     14.25 o
  -9   8   3        0.02      -13.26     14.62 o
  -8   8   3        8.95      -14.09     14.09 o
  -7   8   3        4.18        7.99     12.02 o
  -6   8   3        0.09       -5.90     10.92 o
  -5   8   3        9.62        4.96      5.76 o
  -4   8   3        8.88       11.05      5.46 o
  -3   8   3        1.66       -1.34      5.25 o
  -2   8   3        1.39       -3.42      5.15 o
  -1   8   3        7.26       -6.58      6.58 o
   0   8   3        5.06        1.72      9.75 o
   1   8   3       10.41       -2.32      9.89 o
   2   8   3       20.05       28.85      7.57 o
   3   8   3        2.86       10.67      6.38 o
   4   8   3        4.85       -7.23     10.95 o
   5   8   3        0.12        1.42     10.53 o
   6   8   3        0.38        6.95      7.92 o
   7   8   3        0.32        9.32     12.44 o
   8   8   3        0.71        8.74      9.43 o
  -8   9   3        0.00      -13.42     13.42 o
  -7   9   3        0.16       -9.80     12.55 o
  -6   9   3        0.79      -12.55     12.55 o
  -5   9   3        2.96        9.08      8.01 o
  -4   9   3       14.47       18.33      5.58 o
  -3   9   3       91.38       75.87      9.31 o
  -2   9   3       16.60        5.72      8.21 o
  -1   9   3        0.24       -2.32      7.33 o
   0   9   3        7.19       17.32      7.09 o
   1   9   3        0.02       -3.37     10.37 o
   2   9   3        6.24       15.99      7.16 o
   3   9   3        0.01       -5.05     11.29 o
   4   9   3        0.80        6.08     11.68 o
   5   9   3       10.41        4.82     11.63 o
   6   9   3        0.38        9.48     11.91 o
   7   9   3        5.51        2.82     14.43 o
  -6  10   3        3.30       15.79      9.68 o
  -5  10   3       12.52        8.28      6.59 o
  -4  10   3        0.44       -2.50      8.46 o
  -3  10   3        7.58       12.63      6.90 o
  -2  10   3        7.48       17.53      8.27 o
  -1  10   3        4.59       -5.35      8.40 o
   0  10   3        9.39       19.62      7.57 o
   1  10   3        0.09        2.34     11.52 o
   2  10   3        6.79        5.99      8.72 o
   3  10   3        1.76      -13.33     13.33 o
   4  10   3        0.03       -8.60     13.40 o
   5  10   3        1.14      -14.48     14.48 o
   6  10   3        0.74        6.72     14.89 o
  -4  11   3        2.23       -3.52     10.01 o
  -3  11   3        0.81       -1.38      9.05 o
  -2  11   3        3.74       -5.33      9.46 o
  -1  11   3        1.93       -9.31      9.31 o
   0  11   3        2.13       -1.77     12.53 o
   1  11   3        5.82       18.70      9.32 o
   2  11   3        0.45        7.27     13.61 o
   3  11   3        1.37       -3.74     14.34 o
 -12   0   4        0.13       -9.96     12.60 o
 -11   0   4        0.04       -4.68     11.82 o
 -10   0   4        0.25        8.26      9.55 o
  -9   0   4        8.67       10.12      6.33 o
  -8   0   4        4.32       -0.50      7.64 o
  -7   0   4        0.01        2.62      6.86 o
  -6   0   4       95.30      105.23      8.55 o
  -5   0   4      168.73      157.79      4.55 o
  -4   0   4     2629.96     2590.26     30.30 o
  -3   0   4     2784.03     2796.54     16.10 o
  -2   0   4     4453.13     4389.35    106.57 o
  -1   0   4     6265.67     6179.98     24.79 o
   0   0   4     1401.28     1295.54     11.08 o
   1   0   4     4093.55     3740.92     21.98 o
   2   0   4      904.45      921.72      9.25 o
   3   0   4      171.10      171.10      5.22 o
   4   0   4       59.51       50.02      4.41 o
   5   0   4       51.49       55.04      5.33 o
   6   0   4      202.33      176.42      8.57 o
   7   0   4        7.02       -2.02      8.15 o
   8   0   4        1.32       -8.67      8.67 o
   9   0   4       32.61       48.67      7.25 o
  10   0   4        0.22        7.80     12.05 o
  11   0   4        0.02        6.65      8.58 o
 -12   1   4        1.03        5.12      9.57 o
 -11   1   4        0.13       -0.85      7.83 o
 -10   1   4        0.90        2.74      5.90 o
  -9   1   4        2.81        6.72      4.87 o
  -8   1   4       43.50       39.00      4.61 o
  -7   1   4      117.07      108.80      5.01 o
  -6   1   4        8.43       13.15      2.98 o
  -5   1   4        4.59        4.03      2.98 o
  -4   1   4     1280.98     1449.13      7.38 o
  -3   1   4       43.99       52.09      1.68 o
  -2   1   4      160.34      153.40      2.06 o
  -1   1   4     1122.04     1149.97      7.17 o
   0   1   4     1123.80     1095.83      6.95 o
   1   1   4      893.04      944.24      7.87 o
   2   1   4       51.84       32.44      2.13 o
   3   1   4      721.63      787.14      7.25 o
   4   1   4      766.39      749.14      8.11 o
   5   1   4     1379.88     1362.12     19.72 o
   6   1   4     1402.67     1377.23     13.62 o
   7   1   4      131.40      130.88      6.21 o
   8   1   4        5.83        3.46      6.53 o
   9   1   4        9.77        8.34      9.05 o
  10   1   4        0.31        6.73      6.39 o
  11   1   4        3.17       -8.48      9.32 o
 -12   2   4        0.00        2.03      8.98 o
 -11   2   4        0.01        6.61      7.97 o
 -10   2   4        6.31        9.78      5.18 o
  -9   2   4        0.10       -3.47     10.19 o
  -8   2   4       14.70       23.56     11.96 o
  -7   2   4       50.30       38.72      4.07 o
  -6   2   4       97.94       86.33      3.02 o
  -5   2   4       71.99       72.51      2.58 o
  -4   2   4      729.65      702.45     11.34 o
  -3   2   4      137.68      163.07      3.02 o
  -2   2   4       21.10       22.81      1.45 o
  -1   2   4     7526.68     7931.65    187.86 o
   0   2   4       45.75       54.77      2.28 o
   1   2   4      158.85      172.77      6.21 o
   2   2   4      104.87      100.63      7.56 o
   3   2   4      829.76      896.90     18.25 o
   4   2   4       96.98       90.20      8.78 o
   5   2   4        1.23       -3.38      3.90 o
   6   2   4       10.40        4.85      5.65 o
   7   2   4        2.50       10.78      4.51 o
   8   2   4       18.64       20.67      4.71 o
   9   2   4        1.86       -3.14      7.63 o
  10   2   4        1.10        7.62      7.68 o
  11   2   4        0.09        0.36     20.63 o
 -12   3   4        0.82       15.26      8.67 o
 -11   3   4        0.09       -9.11     11.34 o
 -10   3   4        0.45       -6.65     11.96 o
  -9   3   4       17.15       19.85      7.04 o
  -8   3   4        5.43       11.61      5.32 o
  -7   3   4        7.60       18.93      5.44 o
  -6   3   4        0.00       -0.41      6.92 o
  -5   3   4        6.45        8.90      6.98 o
  -4   3   4       30.17       35.28      3.28 o
  -3   3   4       27.84       26.19      2.51 o
  -2   3   4       86.57       99.28      3.82 o
  -1   3   4      199.75      244.91      5.98 o
   0   3   4       15.71       18.08      2.89 o
   1   3   4      562.74      621.56      9.11 o
   2   3   4      153.72      151.25      5.49 o
   3   3   4       11.38       14.48      3.95 o
   4   3   4       10.14        2.85      6.10 o
   5   3   4       11.28       -0.83      7.92 o
   6   3   4        1.04        4.36      7.64 o
   7   3   4        0.22        1.12      7.87 o
   8   3   4        0.42       12.78      6.40 o
   9   3   4        1.09      -11.77     11.77 o
  10   3   4        0.16       -8.26     12.37 o
  11   3   4        0.08       18.20      8.21 o
 -11   4   4        1.55       -0.87     12.14 o
 -10   4   4       37.19       32.68      9.96 o
  -9   4   4        0.04       -1.38     10.23 o
  -8   4   4        6.73       12.41      6.43 o
  -7   4   4       93.47       79.98      7.83 o
  -6   4   4        8.32        5.74      5.60 o
  -5   4   4        0.31        3.49      4.39 o
  -4   4   4      107.41      107.35      4.33 o
  -3   4   4       93.88       87.30      3.82 o
  -2   4   4      398.09      429.55      6.26 o
  -1   4   4     1980.41     2087.58     21.94 o
   0   4   4        3.22        7.39      3.51 o
   1   4   4       76.98       77.48      4.91 o
   2   4   4       10.97       13.36      4.25 o
   3   4   4      372.18      381.52      9.31 o
   4   4   4       40.05       39.09      5.30 o
   5   4   4        0.20        3.19      6.79 o
   6   4   4        0.07        4.20      7.09 o
   7   4   4        2.19       13.72      5.83 o
   8   4   4       13.66       20.65      7.30 o
   9   4   4        0.36        8.58      8.15 o
  10   4   4        1.36       -6.91     12.09 o
 -11   5   4        1.10        1.81     12.09 o
 -10   5   4        5.06       -5.78     12.44 o
  -9   5   4       15.92       16.25      8.35 o
  -8   5   4        0.68       -9.91      9.91 o
  -7   5   4        7.03       -1.17      9.78 o
  -6   5   4        1.20        8.70      4.91 o
  -5   5   4       13.36        8.56     12.43 o
  -4   5   4       22.84       15.37      3.73 o
  -3   5   4        0.19        3.35      4.19 o
  -2   5   4       18.58       21.71      3.26 o
  -1   5   4       24.13       18.47      4.61 o
   0   5   4        7.87        5.05      6.47 o
   1   5   4        0.20        4.54      5.94 o
   2   5   4       37.86       35.62      5.39 o
   3   5   4        7.72        5.23      6.70 o
   4   5   4       38.72       31.07      6.33 o
   5   5   4        1.50        5.58      7.11 o
   6   5   4       10.08        9.52      6.65 o
   7   5   4       15.39       16.48      6.65 o
   8   5   4        0.08        1.45     10.58 o
   9   5   4        1.98      -12.78     12.78 o
  10   5   4        1.25      -11.82     14.25 o
 -10   6   4        9.26        6.20     12.67 o
  -9   6   4        3.42        1.61     12.57 o
  -8   6   4       28.72       18.98      8.49 o
  -7   6   4       13.52      -11.15     11.15 o
  -6   6   4       46.86       43.58      5.33 o
  -5   6   4       10.53       -1.47      6.18 o
  -4   6   4       45.49       42.00      5.20 o
  -3   6   4        3.40        0.71      5.36 o
  -2   6   4        8.12        2.01      7.50 o
  -1   6   4       50.20       54.60      5.92 o
   0   6   4        7.19        0.21      5.39 o
   1   6   4        0.37        1.70      4.91 o
   2   6   4       13.77        4.43      7.25 o
   3   6   4        0.41       -7.80      7.80 o
   4   6   4        3.40        3.10      8.01 o
   5   6   4        0.10        7.41      8.17 o
   6   6   4        6.90        8.31     10.14 o
   7   6   4        0.11        7.07     10.19 o
   8   6   4        0.02      -11.79     11.79 o
   9   6   4        0.02        0.00     13.03 o
 -10   7   4        2.59        7.62      9.87 o
  -9   7   4       27.77       32.52      9.59 o
  -8   7   4       11.33       10.21     12.21 o
  -7   7   4        3.15       10.00     10.26 o
  -6   7   4        7.95        1.93      6.81 o
  -5   7   4       11.46        7.58      5.68 o
  -4   7   4       50.90       56.84      5.17 o
  -3   7   4      181.58      186.16      6.79 o
  -2   7   4        1.56       -0.01      5.73 o
  -1   7   4        5.50        4.91      8.63 o
   0   7   4       25.04       25.73      6.33 o
   1   7   4       72.70       86.92      7.21 o
   2   7   4        0.46        6.77      7.78 o
   3   7   4        1.19        3.26      5.87 o
   4   7   4       39.19       29.51      7.94 o
   5   7   4        5.42        5.78      9.50 o
   6   7   4        2.04        2.13      9.91 o
   7   7   4        6.50       -4.66     12.32 o
   8   7   4        0.08        0.00     12.00 o
   9   7   4        1.04      -14.39     14.39 o
  -9   8   4        0.00       11.36     13.31 o
  -8   8   4        0.23      -12.46     12.46 o
  -7   8   4        0.09       12.71      8.33 o
  -6   8   4        0.04       -7.56      7.56 o
  -5   8   4        0.19        2.90      5.77 o
  -4   8   4        0.53       -7.86      7.86 o
  -3   8   4       17.84        7.48      6.19 o
  -2   8   4       28.29       19.22      5.19 o
  -1   8   4        0.64        6.93      9.16 o
   0   8   4       10.10       28.27      6.49 o
   1   8   4        1.87       -1.77      9.16 o
   2   8   4        6.56       -4.25     10.14 o
   3   8   4        0.54       -2.50      9.75 o
   4   8   4        1.96      -11.91     11.91 o
   5   8   4        0.09       -5.07     10.90 o
   6   8   4        0.32      -11.86     12.32 o
   7   8   4        0.08       12.41      8.77 o
   8   8   4        0.06        9.45     13.42 o
  -8   9   4        1.59        3.83     12.76 o
  -7   9   4        0.96       -7.09     12.96 o
  -6   9   4        3.53        6.55      7.79 o
  -5   9   4       11.27        5.80      6.99 o
  -4   9   4        0.63       13.78      6.67 o
  -3   9   4       29.84       22.76      6.35 o
  -2   9   4        0.17       -7.47     11.76 o
  -1   9   4        2.05        8.72      8.88 o
   0   9   4        0.01        5.37     10.44 o
   1   9   4       11.08       23.52      7.53 o
   2   9   4        0.11        1.40     10.60 o
   3   9   4        0.62        5.83      7.62 o
   4   9   4        2.24        8.03      8.19 o
   5   9   4        0.43       -0.80     12.57 o
   6   9   4        0.03      -13.70     13.70 o
   7   9   4        0.51       -9.50     14.41 o
  -6  10   4        0.08       -9.70      9.70 o
  -5  10   4        2.00        5.40     16.03 o
  -4  10   4        3.07        6.31      9.03 o
  -3  10   4       21.50       17.41      6.11 o
  -2  10   4       17.22       21.42      6.08 o
  -1  10   4        0.00        4.66     11.38 o
   0  10   4        1.16        0.78     11.27 o
   1  10   4        2.34       -9.41     13.17 o
   2  10   4        0.01       -1.61     11.73 o
   3  10   4        2.05      -10.81     13.93 o
   4  10   4       13.34      -15.37     15.37 o
   5  10   4        2.77       -6.38     14.30 o
  -4  11   4        0.05       13.57      7.30 o
  -3  11   4        0.94       -8.99      8.99 o
  -2  11   4        0.41        4.07      7.48 o
  -1  11   4        0.17        9.75     12.44 o
   0  11   4        0.35        3.10      8.83 o
   1  11   4        0.48        3.58     12.92 o
   2  11   4        0.12        8.21     13.31 o
   3  11   4        0.08       27.74      8.60 o
 -12   1   5        0.13       -4.26     13.76 o
 -11   1   5        2.49       13.87      7.68 o
 -10   1   5       12.21       15.08      9.12 o
  -9   1   5        0.84       -0.15     13.84 o
  -8   1   5        0.00        0.79     13.09 o
  -7   1   5       17.37       18.47      3.08 o
  -6   1   5       23.87       23.09      2.31 o
  -5   1   5      518.51      516.13      5.01 o
  -4   1   5      363.39      342.13      3.65 o
  -3   1   5       78.18       83.40      2.18 o
  -2   1   5     1641.88     1700.55     18.66 o
  -1   1   5     1673.83     1754.19     16.92 o
   0   1   5        4.16        7.32      1.63 o
   1   1   5      495.30      512.71      4.78 o
   2   1   5      110.73      120.48      3.09 o
   3   1   5       21.61       24.68      3.51 o
   4   1   5       84.18       82.35      5.41 o
   5   1   5      775.96      725.37     16.74 o
   6   1   5       14.38        2.45      5.02 o
   7   1   5       18.14       21.13      4.54 o
   8   1   5       18.74        8.38      5.94 o
   9   1   5        0.31       -1.55      5.79 o
  10   1   5        3.65       -3.56      8.67 o
  11   1   5        0.02       -6.36      8.89 o
 -12   2   5        0.08       -9.21      9.21 o
 -11   2   5        0.35        7.65      7.84 o
 -10   2   5        8.27       13.58      9.68 o
  -9   2   5       11.90        4.17      5.55 o
  -8   2   5        4.00        7.20      4.41 o
  -7   2   5      210.72      173.58      6.29 o
  -6   2   5       31.33       32.46      2.51 o
  -5   2   5      385.21      381.93      7.26 o
  -4   2   5       55.15       41.05      2.05 o
  -3   2   5        0.01       -0.01      1.92 o
  -2   2   5       12.44       11.59      2.13 o
  -1   2   5      198.08      200.20      4.05 o
   0   2   5     1549.91     1494.08      9.96 o
   1   2   5       93.51       87.52      2.65 o
   2   2   5      807.42      848.70      7.37 o
   3   2   5       18.82       16.16      2.68 o
   4   2   5      352.63      380.57      7.86 o
   5   2   5        3.88        4.35      4.94 o
   6   2   5        5.77        1.33      4.97 o
   7   2   5       13.73       23.00      5.15 o
   8   2   5        1.10        5.81      6.51 o
   9   2   5        2.50       11.83      5.70 o
  10   2   5        0.00       -2.44      7.55 o
  11   2   5        0.11        2.64      8.80 o
 -12   3   5        0.05        6.49     12.07 o
 -11   3   5        5.55       -5.00     12.25 o
 -10   3   5        0.40       -7.39     11.77 o
  -9   3   5       10.97       -1.29      9.71 o
  -8   3   5       12.95        4.52      8.56 o
  -7   3   5        2.47       -2.07      5.48 o
  -6   3   5       57.52       65.25      4.35 o
  -5   3   5      153.11      167.01      4.89 o
  -4   3   5       80.70       92.65      3.85 o
  -3   3   5       11.30       13.26      2.49 o
  -2   3   5      556.62      602.20      9.13 o
  -1   3   5     1798.56     1942.68     18.59 o
   0   3   5       74.26       76.71      4.09 o
   1   3   5      988.11     1057.57     11.91 o
   2   3   5       57.25       41.78      4.27 o
   3   3   5       29.57       21.34      4.41 o
   4   3   5      149.91      136.20      6.75 o
   5   3   5      636.76      628.54     13.49 o
   6   3   5        0.00        0.99      7.80 o
   7   3   5        5.24        0.00      8.72 o
   8   3   5       19.14       23.25      7.66 o
   9   3   5        3.98        5.21     11.24 o
  10   3   5        0.70       -2.52     11.96 o
  11   3   5        0.51       -9.52     14.64 o
 -11   4   5        0.74        2.62      8.74 o
 -10   4   5       12.29       13.97      8.77 o
  -9   4   5        0.06        8.90      9.50 o
  -8   4   5        0.38       -2.41      9.18 o
  -7   4   5       20.70       19.12      4.42 o
  -6   4   5      135.79      142.73      5.50 o
  -5   4   5        0.01        1.45      5.07 o
  -4   4   5       79.74       75.45      4.06 o
  -3   4   5       42.06       47.92      5.80 o
  -2   4   5     1451.12     1514.12     16.01 o
  -1   4   5      227.62      229.98      6.96 o
   0   4   5       63.63       83.81      4.75 o
   1   4   5      143.15      162.45      6.27 o
   2   4   5      133.47      138.55      6.02 o
   3   4   5        4.75        3.99      6.15 o
   4   4   5       34.47       32.73      5.78 o
   5   4   5        6.99        7.55      8.05 o
   6   4   5       14.82       21.18      6.10 o
   7   4   5        5.42       10.97      6.72 o
   8   4   5       18.01       44.63      7.50 o
   9   4   5        0.01       -7.80     12.14 o
  10   4   5        0.12       -1.77     12.51 o
 -11   5   5        0.01      -14.02     14.02 o
 -10   5   5       37.13       59.32      9.29 o
  -9   5   5       15.64       22.01      8.08 o
  -8   5   5       27.21       24.44      8.03 o
  -7   5   5       17.82       20.61      4.48 o
  -6   5   5        1.75        2.50      5.56 o
  -5   5   5       11.25       12.99      3.61 o
  -4   5   5      189.25      178.18      5.72 o
  -3   5   5       62.89       62.45      4.66 o
  -2   5   5      256.28      245.19      8.34 o
  -1   5   5       11.08       13.40      4.57 o
   0   5   5       92.97      122.39      6.18 o
   1   5   5       18.27       21.59      4.57 o
   2   5   5        7.51        3.21      4.77 o
   3   5   5       62.69       62.00      6.59 o
   4   5   5       31.06       30.16      5.90 o
   5   5   5        2.68       -8.90      8.90 o
   6   5   5        4.51        6.45      6.33 o
   7   5   5        3.95        1.97     10.65 o
   8   5   5        3.13       -6.01     12.71 o
   9   5   5        4.14        5.81     12.37 o
  10   5   5        1.18       10.19     11.98 o
 -10   6   5        0.49       -4.41     14.20 o
  -9   6   5        0.23      -11.40     11.40 o
  -8   6   5       10.41        1.42     11.75 o
  -7   6   5        2.38        3.68      7.29 o
  -6   6   5        1.28        1.15      6.21 o
  -5   6   5       39.55       42.58      6.59 o
  -4   6   5       14.04       20.48     11.16 o
  -3   6   5      133.72      129.44      5.56 o
  -2   6   5      208.38      190.28      8.66 o
  -1   6   5      184.61      170.14      7.88 o
   0   6   5      139.85      125.69      7.92 o
   1   6   5      136.99      129.80      7.90 o
   2   6   5      126.71      119.71      7.81 o
   3   6   5        9.68        5.81      7.39 o
   4   6   5       13.13        8.44      8.56 o
   5   6   5        0.60        6.47      7.99 o
   6   6   5        0.15      -10.65     10.65 o
   7   6   5        3.70        2.16     10.35 o
   8   6   5        7.57        3.65      8.05 o
   9   6   5        1.61        7.09     11.13 o
 -10   7   5        4.84        7.60     10.12 o
  -9   7   5        1.10       -0.87      9.25 o
  -8   7   5       20.11       33.64      8.79 o
  -7   7   5        0.87       -5.94      7.39 o
  -6   7   5        0.00       -9.17     10.89 o
  -5   7   5        1.33       -7.35      7.35 o
  -4   7   5       95.60       83.45      8.23 o
  -3   7   5       86.33       91.08      5.89 o
  -2   7   5       85.60       78.09      7.83 o
  -1   7   5       85.27       75.59      7.48 o
   0   7   5        0.70        2.98      8.70 o
   1   7   5      215.64      220.39     10.13 o
   2   7   5        8.99        7.30      5.55 o
   3   7   5       34.44       30.16      7.11 o
   4   7   5        6.22        8.72      6.54 o
   5   7   5        3.39      -10.39     10.39 o
   6   7   5        0.27        3.95      7.02 o
   7   7   5        0.05       10.00      8.15 o
   8   7   5        2.06       11.45     12.80 o
   9   7   5        0.28       13.33     13.68 o
  -9   8   5        0.93        5.64     12.18 o
  -8   8   5        0.21       -7.76     12.57 o
  -7   8   5        1.72       -7.93      7.93 o
  -6   8   5        0.05        5.39      7.28 o
  -5   8   5        0.36       -3.70     14.08 o
  -4   8   5       12.34        9.25      5.78 o
  -3   8   5       88.72       83.88      6.42 o
  -2   8   5        1.09       10.65      6.61 o
  -1   8   5       12.25        8.74      9.29 o
   0   8   5        1.04        1.74      9.20 o
   1   8   5        3.04        4.15      8.60 o
   2   8   5        6.66        8.47      9.18 o
   3   8   5       23.01       42.02      7.85 o
   4   8   5        0.72        7.53      9.45 o
   5   8   5        0.58       -2.23     10.83 o
   6   8   5        1.14        6.40     10.60 o
   7   8   5        0.48        8.81      8.58 o
   8   8   5        0.15       11.52     11.75 o
  -8   9   5        6.40       -3.81     14.23 o
  -7   9   5        0.95       -3.62     15.26 o
  -6   9   5        3.16       -2.53     10.20 o
  -5   9   5        6.02       10.91      6.65 o
  -4   9   5        0.80        3.99      7.80 o
  -3   9   5        0.47       -7.97      7.97 o
  -2   9   5        1.35      -10.14     10.14 o
  -1   9   5        0.50       -2.71     10.39 o
   0   9   5        0.92        8.12     10.10 o
   1   9   5       11.18        7.21      7.89 o
   2   9   5        0.09        7.07      9.27 o
   3   9   5        2.90        4.41     11.36 o
   4   9   5       19.62       36.00      8.93 o
   5   9   5        0.76        3.33     12.35 o
   6   9   5        2.73        7.60      9.48 o
   7   9   5        0.07       11.63     13.65 o
  -6  10   5        5.28       14.44      7.39 o
  -5  10   5        0.60        4.44     10.53 o
  -4  10   5        1.43       -8.62      8.62 o
  -3  10   5        5.28        4.51      8.11 o
  -2  10   5        0.47       12.62      8.10 o
  -1  10   5        0.09        2.34     11.54 o
   0  10   5        5.62        8.97      8.81 o
   1  10   5        6.67       11.04     11.47 o
   2  10   5        4.37       -6.47     11.66 o
   3  10   5       12.98       15.01      9.36 o
   4  10   5       10.69        2.62     13.97 o
   5  10   5        0.00        2.80     13.03 o
  -4  11   5        0.21      -12.32     16.29 o
  -3  11   5        0.30        3.66      9.28 o
  -2  11   5        2.96       20.70      8.44 o
  -1  11   5        0.13        6.24     13.31 o
   0  11   5        0.47        1.79     12.99 o
   1  11   5        0.28      -13.03     13.03 o
   2  11   5        0.04      -13.68     13.68 o
   3  11   5        0.02       -3.76     13.54 o
 -12   0   6        0.02        1.77     12.32 o
 -11   0   6        6.71        6.22      8.70 o
 -10   0   6        1.15        4.11      9.18 o
  -9   0   6        4.58       11.89      6.13 o
  -8   0   6      166.29      141.95      6.09 o
  -7   0   6       12.46        6.91      3.72 o
  -6   0   6       25.19       24.59      3.20 o
  -5   0   6        2.17        2.59      3.45 o
  -4   0   6     1182.51     1303.34      9.29 o
  -3   0   6      489.76      559.91      7.79 o
  -2   0   6       71.72       -3.47      3.54 o
  -1   0   6     3869.36     3573.90     21.81 o
   0   0   6     5379.28     4525.10     25.29 o
   1   0   6      228.20      223.79      4.79 o
   2   0   6    12429.49    11981.89     53.21 o
   3   0   6      140.29      109.98      4.89 o
   4   0   6     1199.66     1174.14     14.72 o
   5   0   6      526.87      463.44     11.32 o
   6   0   6        6.86       13.01      5.12 o
   7   0   6       67.79       73.01      7.44 o
   8   0   6        0.83      -10.10     10.10 o
   9   0   6        2.11        4.27     10.76 o
  10   0   6        0.62       -2.43      8.03 o
  11   0   6        0.41      -12.09     12.85 o
 -12   1   6        0.08       -1.73      8.48 o
 -11   1   6        5.38        9.88      6.30 o
 -10   1   6        1.77       10.00      5.80 o
  -9   1   6        0.15       -0.33      6.01 o
  -8   1   6       11.85        9.98      3.17 o
  -7   1   6        0.06        0.59      3.22 o
  -6   1   6       34.43       38.08      2.47 o
  -5   1   6      129.75      138.01      3.31 o
  -4   1   6     1174.09     1211.60      6.48 o
  -3   1   6      933.65      923.99      8.75 o
  -2   1   6      264.31      296.04      3.83 o
  -1   1   6      166.34      163.77      2.85 o
   0   1   6     1217.95     1148.79      8.21 o
   1   1   6     1526.00     1515.73     19.02 o
   2   1   6     1784.90     1873.33     12.84 o
   3   1   6      223.39      212.86      4.41 o
   4   1   6       16.94       13.44      3.53 o
   5   1   6      347.80      343.87      8.03 o
   6   1   6       32.92       31.69      4.26 o
   7   1   6        1.42        5.12      5.46 o
   8   1   6       19.27       21.39      5.19 o
   9   1   6        1.49       -7.33      7.33 o
  10   1   6        0.64        5.43      6.60 o
  11   1   6        0.69       10.66      6.97 o
 -12   2   6        0.01       12.87      6.78 o
 -11   2   6       17.18       22.77      9.18 o
 -10   2   6        2.23        0.76      7.76 o
  -9   2   6        0.00        5.84      5.26 o
  -8   2   6       61.52       54.46      3.46 o
  -7   2   6        3.28        5.33      4.29 o
  -6   2   6       75.88       66.49      2.89 o
  -5   2   6       15.88       17.12      2.13 o
  -4   2   6      726.24      730.08      9.52 o
  -3   2   6        1.69        7.23      2.04 o
  -2   2   6        0.35       -0.80      2.71 o
  -1   2   6      498.97      493.46      5.71 o
   0   2   6      562.46      584.57      7.52 o
   1   2   6      276.37      288.50      4.29 o
   2   2   6     1996.31     1984.10     14.10 o
   3   2   6        4.41        5.52      2.96 o
   4   2   6       61.10       69.10      3.89 o
   5   2   6       13.54       13.10      3.67 o
   6   2   6       16.79       19.96      3.84 o
   7   2   6        9.29        6.15      7.34 o
   8   2   6        0.45        1.93      6.51 o
   9   2   6        2.95       -3.57      7.35 o
  10   2   6        0.00       -1.64      8.33 o
  11   2   6        1.43        7.25      9.75 o
 -12   3   6        0.16       -5.60      8.88 o
 -11   3   6        4.06        5.00     12.07 o
 -10   3   6       40.62       46.54      8.97 o
  -9   3   6        0.07       -3.24      9.50 o
  -8   3   6        0.84       -4.25     11.44 o
  -7   3   6       48.95       45.29      4.56 o
  -6   3   6       23.63       27.04      3.69 o
  -5   3   6      117.34      118.64      4.64 o
  -4   3   6      461.69      495.43     10.26 o
  -3   3   6      497.77      509.20      9.21 o
  -2   3   6      488.63      552.62      8.91 o
  -1   3   6     1278.71     1429.30     14.68 o
   0   3   6       84.60       69.39      4.16 o
   1   3   6      126.24      133.17      4.98 o
   2   3   6      149.36      148.80      5.90 o
   3   3   6       25.90       14.30      4.25 o
   4   3   6       27.84       30.39      5.05 o
   5   3   6      430.52      411.95     11.68 o
   6   3   6        0.08        2.55      7.48 o
   7   3   6        4.81        0.00      9.22 o
   8   3   6       12.51        7.34     11.31 o
   9   3   6        6.68        3.81      7.73 o
  10   3   6        0.08        5.19     11.38 o
 -11   4   6        9.22       13.91      9.55 o
 -10   4   6        3.20       20.81      7.50 o
  -9   4   6        3.83        7.18      6.84 o
  -8   4   6        0.84        2.00      5.14 o
  -7   4   6       12.10       10.35      4.73 o
  -6   4   6        2.31        0.89      5.26 o
  -5   4   6       27.14       29.66      3.60 o
  -4   4   6       56.65       55.55      6.03 o
  -3   4   6      144.92      132.40      6.29 o
  -2   4   6     1230.46     1294.92     15.24 o
  -1   4   6      173.76      220.52      6.78 o
   0   4   6        7.31        9.48      3.74 o
   1   4   6        2.69        0.16      3.53 o
   2   4   6       36.84       34.20      4.80 o
   3   4   6       32.91       38.74      5.09 o
   4   4   6       31.97       33.09      5.53 o
   5   4   6       59.73       63.14      6.89 o
   6   4   6        0.74       -2.75      7.53 o
   7   4   6        4.22        5.71      9.52 o
   8   4   6        1.13       -4.25     10.10 o
   9   4   6        2.63      -10.37     11.38 o
  10   4   6        0.20        7.21     11.93 o
 -11   5   6        3.29       12.83      8.54 o
 -10   5   6        9.34        4.08     12.83 o
  -9   5   6        2.32        5.83      7.62 o
  -8   5   6        7.43        6.44      5.83 o
  -7   5   6        0.42        6.76      5.05 o
  -6   5   6       10.34       16.62      7.21 o
  -5   5   6       17.24       13.49      4.08 o
  -4   5   6      150.17      153.25      5.46 o
  -3   5   6      117.81      119.81      7.12 o
  -2   5   6       30.20       31.07      5.26 o
  -1   5   6      734.79      790.67     13.20 o
   0   5   6      101.08      125.95      6.43 o
   1   5   6       43.68       46.34      5.46 o
   2   5   6       47.61       50.88      5.76 o
   3   5   6       18.19       14.39      5.14 o
   4   5   6        0.00       10.35      5.19 o
   5   5   6       44.67       46.91      6.49 o
   6   5   6        6.05        3.60      9.75 o
   7   5   6        2.24       -4.11     11.13 o
   8   5   6        2.25        6.03      7.48 o
   9   5   6        3.69        1.70     13.15 o
  10   5   6        0.19        0.94     13.35 o
 -10   6   6        0.02       -0.87     13.03 o
  -9   6   6       11.88        3.95     12.35 o
  -8   6   6        0.66       -7.43      7.43 o
  -7   6   6        7.50       -6.77      6.77 o
  -6   6   6       28.80       36.90      4.73 o
  -5   6   6        0.06       -6.03      6.03 o
  -4   6   6       50.41       47.11      4.89 o
  -3   6   6       42.83       45.53      6.56 o
  -2   6   6      423.00      389.35     11.43 o
  -1   6   6       92.06       95.48      7.12 o
   0   6   6        6.83        6.36      7.46 o
   1   6   6       77.00       94.04      6.89 o
   2   6   6       84.74       84.18      6.91 o
   3   6   6       23.39       28.48      6.24 o
   4   6   6        3.90       -8.77      8.77 o
   5   6   6        0.00       14.96      6.40 o
   6   6   6        0.07        1.97      9.22 o
   7   6   6       12.02       -2.98     12.00 o
   8   6   6        7.39        8.93     12.55 o
   9   6   6        0.12       13.08      8.26 o
 -10   7   6        0.01      -13.31     13.31 o
  -9   7   6        1.96        9.43      8.70 o
  -8   7   6       10.60        5.06      8.14 o
  -7   7   6        0.26       -5.31      7.30 o
  -6   7   6        9.59        9.72      5.64 o
  -5   7   6        1.36        1.72      6.25 o
  -4   7   6       20.44       23.93      6.61 o
  -3   7   6       71.57       63.63      7.80 o
  -2   7   6       86.34       68.20      7.55 o
  -1   7   6        0.84        4.52      8.01 o
   0   7   6       36.79       39.91      6.43 o
   1   7   6        5.73       -2.04      9.00 o
   2   7   6        0.06       -8.40      8.40 o
   3   7   6        4.55        7.69      6.33 o
   4   7   6       11.69       17.35      7.14 o
   5   7   6        2.57       11.06      7.23 o
   6   7   6       17.00       25.98      7.80 o
   7   7   6        1.83      -13.17     13.17 o
   8   7   6        0.10        4.41     12.55 o
  -9   8   6        4.31        4.68     13.35 o
  -8   8   6        5.55        1.29      9.35 o
  -7   8   6        3.22        7.18      6.76 o
  -6   8   6        3.77       -4.25      7.58 o
  -5   8   6        1.01       -1.18      7.61 o
  -4   8   6       20.67       16.71     13.05 o
  -3   8   6      113.75      113.24      9.69 o
  -2   8   6        0.83        6.56      8.38 o
  -1   8   6        0.02       -5.30      8.35 o
   0   8   6        9.26       14.69      6.54 o
   1   8   6       15.44       18.34      7.16 o
   2   8   6       10.75       12.69      7.11 o
   3   8   6       33.05       47.62      8.47 o
   4   8   6       15.00       20.01      7.99 o
   5   8   6        6.20        6.03      7.82 o
   6   8   6        3.25       -7.41     13.45 o
   7   8   6        5.33       13.42      8.70 o
   8   8   6        0.05        8.15      9.52 o
  -8   9   6        2.34       14.74      7.63 o
  -7   9   6        0.85        9.61      7.30 o
  -6   9   6        0.32       -4.07      8.94 o
  -5   9   6        0.82        1.16     12.25 o
  -4   9   6        0.03      -14.83     16.22 o
  -3   9   6        0.72        9.91     10.17 o
  -2   9   6        0.42        3.46     10.95 o
  -1   9   6        0.41       -5.46     10.53 o
   0   9   6        4.32       -8.86     10.92 o
   1   9   6        6.20      -12.23     12.23 o
   2   9   6        0.02      -11.24     11.24 o
   3   9   6        7.94        7.07      8.35 o
   4   9   6        8.69       -1.58     12.69 o
   5   9   6        2.10        5.92     11.93 o
   6   9   6        0.19      -13.31     13.31 o
  -6  10   6        0.21        1.80      7.41 o
  -5  10   6        0.25       -4.00      8.97 o
  -4  10   6        0.63        1.18      6.51 o
  -3  10   6       12.31        8.51      9.18 o
  -2  10   6        0.77       15.49      8.40 o
  -1  10   6        0.97       12.57      8.12 o
   0  10   6        0.24       -5.48     12.57 o
   1  10   6        0.74        9.96      8.17 o
   2  10   6        3.40        5.28      8.70 o
   3  10   6       22.88        5.92     14.37 o
   4  10   6        5.03       14.75      9.52 o
   5  10   6        1.40       -2.85     13.79 o
  -4  11   6        0.81       -8.40      9.94 o
  -3  11   6        0.00       -0.92     12.94 o
  -2  11   6        1.48        0.89     12.18 o
  -1  11   6        0.57        0.00     13.56 o
   0  11   6        0.00       -8.05     14.46 o
   1  11   6        0.54        6.36     14.09 o
   2  11   6        0.03        4.61     13.72 o
   3  11   6       13.83      -11.45     14.96 o
 -12   1   7        0.03       -1.79      8.27 o
 -11   1   7        1.93        2.92     11.17 o
 -10   1   7        4.49        0.85     10.68 o
  -9   1   7        3.95        5.00      3.82 o
  -8   1   7       48.23       47.48      3.71 o
  -7   1   7       24.72       26.60      3.22 o
  -6   1   7       12.99        7.44      2.35 o
  -5   1   7       19.09       16.44      1.88 o
  -4   1   7       17.73       18.37      3.21 o
  -3   1   7      528.80      553.13      5.73 o
  -2   1   7      175.39      183.35      3.31 o
  -1   1   7      545.75      522.54      4.82 o
   0   1   7      991.61      963.23      6.81 o
   1   1   7        6.68        6.55      1.95 o
   2   1   7      106.75      114.26      3.38 o
   3   1   7      159.65      159.92      4.11 o
   4   1   7       60.01       64.15      3.62 o
   5   1   7       78.08       65.73      4.55 o
   6   1   7       14.79       13.52      3.96 o
   7   1   7       28.45       34.02      4.78 o
   8   1   7        0.17        5.24      5.26 o
   9   1   7        3.44        8.25      5.54 o
  10   1   7        0.04        7.18      8.01 o
  11   1   7        1.16       -0.24      9.84 o
 -12   2   7        0.09       -3.95      7.19 o
 -11   2   7       17.16        7.58      8.93 o
 -10   2   7        3.00        1.23     11.29 o
  -9   2   7        0.04       -4.66      4.89 o
  -8   2   7       10.85        7.60      3.65 o
  -7   2   7       38.16       42.23      3.00 o
  -6   2   7       87.34       87.09      3.05 o
  -5   2   7        9.32        9.45      2.05 o
  -4   2   7      154.80      172.00      4.26 o
  -3   2   7     1280.25     1386.57     22.88 o
  -2   2   7      123.13      103.68      3.10 o
  -1   2   7      905.82      981.24      7.19 o
   0   2   7      952.22      918.61      7.09 o
   1   2   7       19.14       24.13      2.39 o
   2   2   7       42.07       49.42      3.04 o
   3   2   7       80.34       93.36      4.26 o
   4   2   7       70.72       68.10      3.89 o
   5   2   7       55.65       52.34      4.45 o
   6   2   7        9.26        7.75      5.58 o
   7   2   7        3.00        3.17      6.13 o
   8   2   7        0.03      -10.25     14.82 o
   9   2   7       18.08       26.94      5.68 o
  10   2   7        1.45        7.34      5.93 o
 -12   3   7        0.09        6.08      8.95 o
 -11   3   7        3.48       11.17      8.70 o
 -10   3   7        8.84       -6.59     11.57 o
  -9   3   7       16.36       22.82      4.84 o
  -8   3   7        6.80        9.63      8.67 o
  -7   3   7        0.20        6.43      5.17 o
  -6   3   7        2.95        3.32      4.73 o
  -5   3   7       86.12       89.23      4.22 o
  -4   3   7        4.60       -0.32      5.83 o
  -3   3   7       89.81      110.60      5.26 o
  -2   3   7      600.79      610.84      9.59 o
  -1   3   7     1984.62     2108.19     20.37 o
   0   3   7       17.33       -0.23      5.03 o
   1   3   7      236.54      235.94      6.64 o
   2   3   7        0.61        6.95      3.72 o
   3   3   7      332.19      359.45      9.06 o
   4   3   7      189.54      188.94      7.83 o
   5   3   7      115.46       98.24      7.46 o
   6   3   7       32.70       24.56      6.54 o
   7   3   7        9.61        7.50      6.63 o
   8   3   7       12.61       18.86      7.34 o
   9   3   7        5.38       14.85      8.19 o
  10   3   7        0.59      -13.13     13.13 o
 -12   4   7        1.23       18.43      9.61 o
 -11   4   7        0.00      -13.91     13.91 o
 -10   4   7        0.61       -3.85     11.98 o
  -9   4   7        1.61        1.84      6.71 o
  -8   4   7        4.32       -5.03      6.60 o
  -7   4   7        7.45       -5.80      5.80 o
  -6   4   7       63.16       61.94      8.13 o
  -5   4   7        2.55        0.01      3.97 o
  -4   4   7       72.97       85.85      6.08 o
  -3   4   7       32.19       33.35      4.41 o
  -2   4   7       93.95       97.49      5.90 o
  -1   4   7        1.46        5.90      3.83 o
   0   4   7       59.23       52.73      4.75 o
   1   4   7       63.38       60.17      5.07 o
   2   4   7       57.16       55.32      5.19 o
   3   4   7       55.40       52.56      5.99 o
   4   4   7        2.22        4.84      4.84 o
   5   4   7        0.23       10.46      5.39 o
   6   4   7        5.59       14.07      6.06 o
   7   4   7        1.49        5.12      9.43 o
   8   4   7        2.87        3.63     11.47 o
   9   4   7        0.43      -11.61     11.61 o
  10   4   7        0.02        8.28     11.15 o
 -11   5   7        0.20      -14.16     14.16 o
 -10   5   7        3.44       -1.63     13.03 o
  -9   5   7        1.49        2.35      7.64 o
  -8   5   7       24.18       29.20      5.34 o
  -7   5   7       11.44       17.15     10.50 o
  -6   5   7       23.94       21.20      8.82 o
  -5   5   7       61.55       66.44      5.82 o
  -4   5   7      129.96      121.35      7.44 o
  -3   5   7      379.41      360.85     10.23 o
  -2   5   7      946.29      931.29     15.01 o
  -1   5   7      149.25      145.19      7.23 o
   0   5   7      437.92      461.61     10.58 o
   1   5   7       46.28       54.60      5.72 o
   2   5   7       16.89       25.50      5.46 o
   3   5   7        0.35       10.74      5.03 o
   4   5   7      124.46      121.45      8.04 o
   5   5   7        9.38        8.24      9.29 o
   6   5   7       19.09       25.33      6.95 o
   7   5   7        2.84        4.82     10.56 o
   8   5   7        5.37       -6.95     13.03 o
   9   5   7        0.44        6.93     11.08 o
 -11   6   7        2.80        9.20     10.00 o
 -10   6   7        0.05        7.87     12.57 o
  -9   6   7        1.65       -6.21      8.34 o
  -8   6   7        7.16       10.64      5.31 o
  -7   6   7        1.66       -0.61      6.64 o
  -6   6   7       14.87       11.54      5.27 o
  -5   6   7        0.20        1.89      4.73 o
  -4   6   7      119.12      111.51      8.61 o
  -3   6   7       42.04       27.54      6.45 o
  -2   6   7      433.22      433.46     12.07 o
  -1   6   7       24.80       27.29      5.42 o
   0   6   7       69.26       60.02      6.40 o
   1   6   7        0.44       -2.23      7.80 o
   2   6   7       63.84       54.26      7.02 o
   3   6   7       21.84       17.44      6.24 o
   4   6   7        0.86        3.35      7.82 o
   5   6   7        1.84       -4.29      8.97 o
   6   6   7       12.12        4.11     11.29 o
   7   6   7        0.97        0.00     10.19 o
   8   6   7        0.04       -0.41      8.12 o
   9   6   7        0.02        9.22     12.09 o
 -10   7   7        0.38       -5.64     12.64 o
  -9   7   7        0.44       -1.71      8.83 o
  -8   7   7        0.00       -7.10      8.61 o
  -7   7   7        0.14       -0.69      7.43 o
  -6   7   7        0.00       -0.79      6.85 o
  -5   7   7        0.31       -2.65      7.50 o
  -4   7   7       18.75       -6.77      9.96 o
  -3   7   7        1.89        4.82      8.44 o
  -2   7   7       13.09       12.94      6.72 o
  -1   7   7       11.15       10.14      6.15 o
   0   7   7       23.06       32.50      6.36 o
   1   7   7        1.53        7.32      5.87 o
   2   7   7        0.20        4.91      5.83 o
   3   7   7        6.90       -9.82      9.82 o
   4   7   7       18.18        8.19     10.58 o
   5   7   7       15.13       19.05      7.87 o
   6   7   7        0.17        5.69      7.78 o
   7   7   7        0.61      -12.35     12.35 o
   8   7   7        0.19       -8.97     13.08 o
  -9   8   7        2.67        0.35     10.19 o
  -8   8   7        4.43       10.30      7.03 o
  -7   8   7        2.49        4.13      5.61 o
  -6   8   7        2.00        2.58      7.49 o
  -5   8   7        1.07       -7.26      7.26 o
  -4   8   7       62.28       56.09      8.40 o
  -3   8   7        0.30       -1.86      8.93 o
  -2   8   7       70.60       51.60      8.52 o
  -1   8   7        2.98       -2.96      9.20 o
   0   8   7        5.63        4.11      9.13 o
   1   8   7        7.08        0.00      6.56 o
   2   8   7       26.27       41.28      7.44 o
   3   8   7       41.33       30.87      8.86 o
   4   8   7        5.20        0.00     11.50 o
   5   8   7        1.32       13.56      7.76 o
   6   8   7        4.34        0.85     10.69 o
   7   8   7        1.23      -13.84     13.84 o
  -8   9   7        4.68       19.05      8.77 o
  -7   9   7        1.64        8.68      8.64 o
  -6   9   7        8.85        0.93      7.19 o
  -5   9   7        0.34        2.46      9.25 o
  -4   9   7        0.00        9.64     10.30 o
  -3   9   7        6.72        3.58     11.04 o
  -2   9   7       25.21       30.34      8.12 o
  -1   9   7        0.04        1.38      9.87 o
   0   9   7       27.90       11.04     11.54 o
   1   9   7       10.62        8.40      7.57 o
   2   9   7        3.71        9.39      7.64 o
   3   9   7       13.35        6.10     12.87 o
   4   9   7        0.28       -1.61     11.29 o
   5   9   7        2.87        0.87     12.92 o
   6   9   7        3.14       -8.35     15.51 o
  -6  10   7        1.21        8.87      7.39 o
  -5  10   7        0.18       -1.38      8.66 o
  -4  10   7        1.58       -8.42     12.44 o
  -3  10   7        0.34        2.46     12.41 o
  -2  10   7        0.22       13.61      8.35 o
  -1  10   7        0.30      -12.30     12.30 o
   0  10   7        5.12       -1.58     12.83 o
   1  10   7        1.04        7.60      8.26 o
   2  10   7       22.63       11.52     14.73 o
   3  10   7        2.98       -3.46     13.95 o
   4  10   7        0.37       17.69      8.93 o
   5  10   7        0.27        0.96     13.42 o
  -4  11   7        1.51        7.62     12.44 o
  -3  11   7        0.00       -1.86     13.58 o
  -2  11   7        3.42       10.03     13.35 o
  -1  11   7        1.23        6.31     14.16 o
   0  11   7       21.95       25.75     10.65 o
   1  11   7        2.74       10.00     12.57 o
   2  11   7        3.07        1.86     13.58 o
 -12   0   8        1.71        7.94     11.93 o
 -11   0   8       26.28       53.79      8.86 o
 -10   0   8       15.01       15.28      7.92 o
  -9   0   8        3.72        1.44      5.97 o
  -8   0   8      173.04      159.82      6.17 o
  -7   0   8       58.51       64.36      4.23 o
  -6   0   8      329.95      333.36      7.48 o
  -5   0   8       25.77       28.44      3.99 o
  -4   0   8        0.40        1.26      4.15 o
  -3   0   8       20.24       24.12      3.08 o
  -2   0   8     1494.89     1396.20     14.10 o
  -1   0   8      194.00      165.92      4.42 o
   0   0   8      684.85      712.24      8.23 o
   1   0   8     1947.66     1968.39     17.87 o
   2   0   8      680.68      743.05     10.26 o
   3   0   8      300.41      308.36      7.84 o
   4   0   8       49.12       51.41      5.10 o
   5   0   8      125.01       97.99      7.21 o
   6   0   8       13.92       12.78      5.74 o
   7   0   8       43.33       41.84      7.60 o
   8   0   8       27.07       23.29      7.09 o
   9   0   8       11.79       11.34     12.64 o
  10   0   8        3.52       17.21      8.54 o
 -12   1   8        0.44        2.91     16.62 o
 -11   1   8        2.60       11.47      9.22 o
 -10   1   8        1.52       -0.27      4.42 o
  -9   1   8        1.11       -3.16      4.38 o
  -8   1   8        2.79        2.72      4.46 o
  -7   1   8       11.28       14.36      2.50 o
  -6   1   8       36.99       45.41      2.53 o
  -5   1   8       56.28       49.17      3.33 o
  -4   1   8      514.19      485.38      6.25 o
  -3   1   8      152.52      163.14      8.15 o
  -2   1   8      573.28      559.19      5.43 o
  -1   1   8       32.88       38.27      2.22 o
   0   1   8     2288.44     2252.74     36.60 o
   1   1   8        1.84       -0.83      2.62 o
   2   1   8       40.02       36.76      3.08 o
   3   1   8       13.19       20.64      2.58 o
   4   1   8      131.70      133.20      4.59 o
   5   1   8      194.92      197.89      6.02 o
   6   1   8        7.54        9.13      9.57 o
   7   1   8        2.40        1.46      6.13 o
   8   1   8        4.21       12.05      7.78 o
   9   1   8        0.76       -3.64      7.69 o
  10   1   8        0.07      -11.26     11.26 o
 -12   2   8        0.14        3.56      8.51 o
 -11   2   8        4.87       -0.24      8.78 o
 -10   2   8        0.10       -5.76      5.76 o
  -9   2   8        1.43       -4.65      4.65 o
  -8   2   8       33.02       28.78      3.22 o
  -7   2   8        4.69       -3.45      3.66 o
  -6   2   8      154.12      167.05      3.72 o
  -5   2   8       11.68       11.27      2.84 o
  -4   2   8      103.44       99.55      3.67 o
  -3   2   8      133.30      144.25      3.68 o
  -2   2   8     2331.66     2437.27     16.90 o
  -1   2   8        5.45        2.47      2.76 o
   0   2   8        0.92        3.46      2.23 o
   1   2   8       38.36       46.96      2.61 o
   2   2   8      254.03      283.59      5.08 o
   3   2   8       78.54       82.62      3.86 o
   4   2   8        0.97       -0.60      3.79 o
   5   2   8      129.46      125.22      5.26 o
   6   2   8       13.41       19.82      8.88 o
   7   2   8        1.93        4.54      5.18 o
   8   2   8        1.87       12.69     13.89 o
   9   2   8        1.66        2.94      6.44 o
  10   2   8        0.05       -6.98     15.43 o
 -12   3   8        0.00       22.76      8.54 o
 -11   3   8       16.40       28.16      9.16 o
 -10   3   8        1.48        4.58      6.07 o
  -9   3   8        2.60        4.55      7.10 o
  -8   3   8       27.78       21.58      4.75 o
  -7   3   8        0.33        0.38      4.99 o
  -6   3   8        3.80        1.34      3.77 o
  -5   3   8      331.20      293.36      8.99 o
  -4   3   8      274.39      260.00      7.70 o
  -3   3   8       48.49       60.83      4.43 o
  -2   3   8       66.81       73.05      4.68 o
  -1   3   8     1183.10     1272.29     13.50 o
   0   3   8       54.91       49.42      4.18 o
   1   3   8       40.23       40.92      4.22 o
   2   3   8       16.93       15.77      4.11 o
   3   3   8       10.32        5.37      6.65 o
   4   3   8      494.76      505.42     11.85 o
   5   3   8      137.07      156.86      8.40 o
   6   3   8        2.30       11.68      5.69 o
   7   3   8        0.96        7.11      5.97 o
   8   3   8        2.34        2.11      7.34 o
   9   3   8        2.09       12.02      7.66 o
  10   3   8        0.22       -7.25     13.29 o
 -12   4   8        0.30      -12.55     12.92 o
 -11   4   8        0.04      -14.04     14.04 o
 -10   4   8       10.09       13.40      6.90 o
  -9   4   8        0.37       -0.18      9.86 o
  -8   4   8        0.28       -0.32      6.34 o
  -7   4   8       10.49       11.91      5.29 o
  -6   4   8       35.09       30.45      5.60 o
  -5   4   8        7.17        2.91      7.89 o
  -4   4   8      258.88      268.25      8.80 o
  -3   4   8       33.25       44.96      4.96 o
  -2   4   8       99.53       90.51      5.69 o
  -1   4   8      386.90      386.48      8.72 o
   0   4   8        1.20        6.43      3.69 o
   1   4   8        1.05       -5.28      5.94 o
   2   4   8       57.17       51.37      5.21 o
   3   4   8        0.98       -0.80      6.54 o
   4   4   8        2.87       -0.92      7.37 o
   5   4   8       28.33        5.74      9.23 o
   6   4   8        1.43        4.66      8.47 o
   7   4   8        0.53        7.89      8.97 o
   8   4   8        0.89        0.00     10.95 o
   9   4   8        0.04        7.55     11.89 o
  10   4   8        0.52       -3.79     11.86 o
 -11   5   8        2.79        8.17     12.28 o
 -10   5   8        2.65       -3.34      8.62 o
  -9   5   8        0.22       -3.81      7.74 o
  -8   5   8        3.60        2.29      6.59 o
  -7   5   8       21.29       22.29      4.69 o
  -6   5   8       17.82       11.93      5.12 o
  -5   5   8      377.19      363.67     11.47 o
  -4   5   8      212.13      209.64      8.66 o
  -3   5   8      429.31      438.84     11.18 o
  -2   5   8      639.73      640.04     12.73 o
  -1   5   8       15.44       13.47      4.77 o
   0   5   8      308.54      337.63      9.95 o
   1   5   8        4.44       10.33      4.68 o
   2   5   8       13.22       12.05      5.16 o
   3   5   8       12.52       19.09      5.55 o
   4   5   8      238.21      254.73     10.41 o
   5   5   8       22.51        8.90      7.18 o
   6   5   8        0.47       -7.57     10.12 o
   7   5   8        2.11       15.19      6.93 o
   8   5   8        0.85       11.08     11.20 o
   9   5   8        1.12        8.86     12.00 o
 -11   6   8        1.14       -2.89     14.09 o
 -10   6   8        3.58        5.59      8.29 o
  -9   6   8        7.02        6.77      9.09 o
  -8   6   8        0.05        0.82      5.68 o
  -7   6   8       16.19       17.44     11.47 o
  -6   6   8       52.31       44.23      5.22 o
  -5   6   8       23.32       25.08      6.52 o
  -4   6   8      570.29      551.11     14.47 o
  -3   6   8      113.64       94.17      7.97 o
  -2   6   8        0.12       -4.02      7.92 o
  -1   6   8       15.49       15.58      5.30 o
   0   6   8        3.25       -2.64      7.34 o
   1   6   8       13.91       21.30      5.28 o
   2   6   8      145.32      146.72      8.79 o
   3   6   8       28.96       38.03      6.68 o
   4   6   8        0.20       -1.15      6.49 o
   5   6   8        4.45       -3.19     10.60 o
   6   6   8       15.19       21.73      7.48 o
   7   6   8        1.68        8.03      7.69 o
   8   6   8        0.18        4.25     13.15 o
   9   6   8        0.15        8.95      8.95 o
 -10   7   8        0.38        2.67      7.50 o
  -9   7   8        1.39        2.01      8.47 o
  -8   7   8        8.80       10.16      6.71 o
  -7   7   8        0.01        3.54      7.08 o
  -6   7   8       11.90       12.99      9.68 o
  -5   7   8        0.78        3.03      6.38 o
  -4   7   8        0.56       -8.86      8.86 o
  -3   7   8       68.91       59.70      7.51 o
  -2   7   8      110.94      118.53      8.20 o
  -1   7   8        9.74       14.53      6.26 o
   0   7   8       56.65       66.86      7.23 o
   1   7   8        0.63        6.40      5.85 o
   2   7   8        3.93        8.47      6.20 o
   3   7   8       16.95       15.26      6.82 o
   4   7   8        8.70        9.45      7.48 o
   5   7   8        4.70       -3.53      7.78 o
   6   7   8        1.72       16.70      7.41 o
   7   7   8        0.39       10.83      8.63 o
   8   7   8        0.00       12.85     12.99 o
  -9   8   8        6.06        6.33      7.61 o
  -8   8   8        0.01        5.20     11.19 o
  -7   8   8        9.80        1.56      8.62 o
  -6   8   8        0.00       10.96      6.49 o
  -5   8   8        0.31        8.97      9.13 o
  -4   8   8       20.41       16.02      7.30 o
  -3   8   8       55.02       42.99      7.99 o
  -2   8   8       41.10       13.38      7.46 o
  -1   8   8       14.51       11.27      6.75 o
   0   8   8       50.45       40.69      8.17 o
   1   8   8        5.70        3.69      9.68 o
   2   8   8       58.16       61.00      8.84 o
   3   8   8       20.12        6.84     11.82 o
   4   8   8        1.53       -1.84      7.69 o
   5   8   8        0.88        5.53     11.31 o
   6   8   8        0.59        5.46      8.03 o
   7   8   8        0.83      -13.22     13.22 o
  -8   9   8        0.04        1.45     17.46 o
  -7   9   8        2.34        1.28      8.97 o
  -6   9   8        1.47        8.31     12.87 o
  -5   9   8        7.61        6.26     12.02 o
  -4   9   8        0.12       -2.25     11.36 o
  -3   9   8        7.15        6.49     11.38 o
  -2   9   8        0.28        7.71     10.00 o
  -1   9   8        0.50        9.73      6.95 o
   0   9   8        1.32        2.78     10.60 o
   1   9   8        4.24        3.56     11.38 o
   2   9   8        9.68       16.32      8.49 o
   3   9   8       26.70       16.71      9.23 o
   4   9   8        0.03        1.65     13.63 o
   5   9   8        2.40       19.83      8.33 o
   6   9   8        0.24        3.72     14.30 o
  -6  10   8        0.06        1.20      8.82 o
  -5  10   8        0.39        6.17     12.64 o
  -4  10   8        0.12      -12.39     12.39 o
  -3  10   8        3.39        8.65      8.28 o
  -2  10   8        0.20        8.83     11.96 o
  -1  10   8        0.49       16.75      8.05 o
   0  10   8        0.00        1.58     12.09 o
   1  10   8        1.38       15.81      8.86 o
   2  10   8        1.16       -5.07     12.39 o
   3  10   8        1.02       -7.89     12.44 o
   4  10   8        0.37       -0.92     13.01 o
  -4  11   8        0.95      -13.56     13.56 o
  -3  11   8        0.10       -4.68     15.21 o
  -2  11   8        0.64       -8.24     13.72 o
  -1  11   8        2.08      -14.78     14.78 o
   0  11   8        0.16        0.00     13.33 o
   1  11   8        2.79        3.69     12.07 o
   2  11   8        6.23       21.46      9.22 o
 -12   1   9        1.83       -5.55      8.69 o
 -11   1   9       15.47       13.68      5.23 o
 -10   1   9        1.46       -0.80      4.57 o
  -9   1   9        0.20        1.17      3.91 o
  -8   1   9        0.01       -1.30      3.64 o
  -7   1   9        9.50       12.69      2.44 o
  -6   1   9       23.54       25.36      3.31 o
  -5   1   9       17.79       23.19      4.30 o
  -4   1   9      190.46      179.63      4.22 o
  -3   1   9      922.90      941.24     14.40 o
  -2   1   9      694.01      744.71      6.56 o
  -1   1   9     1012.68     1069.22     23.54 o
   0   1   9       10.51       19.38      5.62 o
   1   1   9      407.69      421.88      5.45 o
   2   1   9      234.59      200.82      4.48 o
   3   1   9       26.12       21.48      3.04 o
   4   1   9       20.37       15.01      6.06 o
   5   1   9        4.56       -0.88      6.44 o
   6   1   9        1.99       -1.57      5.42 o
   7   1   9        0.09        4.96      5.20 o
   8   1   9        7.90       13.77      6.09 o
   9   1   9        0.40       -2.86      8.20 o
  10   1   9        1.46       -7.21      9.51 o
 -12   2   9        0.16       -5.88      9.18 o
 -11   2   9        0.00        4.04      5.63 o
 -10   2   9        8.36       17.72      4.11 o
  -9   2   9       48.93       54.39      4.50 o
  -8   2   9        1.28        0.48      3.88 o
  -7   2   9        6.05        7.74      2.69 o
  -6   2   9       31.77       32.56      3.63 o
  -5   2   9      130.57      122.67      7.03 o
  -4   2   9       95.15      102.75      3.73 o
  -3   2   9       59.82       41.12      2.69 o
  -2   2   9       57.59       63.48      2.87 o
  -1   2   9      624.76      666.25      6.75 o
   0   2   9        0.18       -0.25      2.49 o
   1   2   9     2203.01     2229.44     34.19 o
   2   2   9        9.30       12.03      3.07 o
   3   2   9        5.81        5.58      3.76 o
   4   2   9      361.01      356.88      8.65 o
   5   2   9       10.81       10.32      3.77 o
   6   2   9        1.76       -4.53      8.24 o
   7   2   9        1.40       -3.66      6.69 o
   8   2   9        2.55        7.10      6.98 o
   9   2   9        0.26        1.62      6.33 o
  10   2   9        3.17       -2.98      7.71 o
 -12   3   9        0.51       15.81      9.22 o
 -11   3   9       16.14       28.33      6.08 o
 -10   3   9        3.07       -0.95      7.33 o
  -9   3   9        1.65       -2.18      5.30 o
  -8   3   9       13.10       10.62      5.12 o
  -7   3   9        1.10        7.35      3.76 o
  -6   3   9       18.92       18.27      5.32 o
  -5   3   9       40.85       37.41      5.23 o
  -4   3   9      211.78      191.57      7.33 o
  -3   3   9      184.50      170.97      6.32 o
  -2   3   9      800.41      796.05     11.17 o
  -1   3   9      107.61      110.34      5.30 o
   0   3   9      561.01      547.04      9.61 o
   1   3   9      838.14      847.28     12.27 o
   2   3   9        4.19       -2.64      5.53 o
   3   3   9        4.33        4.89      6.10 o
   4   3   9       65.30       69.59      6.98 o
   5   3   9        1.81        3.69      5.46 o
   6   3   9        5.42        2.25      8.19 o
   7   3   9        3.98        5.12      9.71 o
   8   3   9        7.73        6.54     10.46 o
   9   3   9        0.48       -5.78     12.12 o
  10   3   9        2.01       -5.58     14.04 o
 -12   4   9        0.02      -13.54     14.34 o
 -11   4   9        0.86        9.01      8.08 o
 -10   4   9        9.50       18.85      5.44 o
  -9   4   9        0.61        0.60      6.65 o
  -8   4   9        1.06       -0.24      6.68 o
  -7   4   9        7.32        2.48      4.78 o
  -6   4   9       85.68       88.49      7.16 o
  -5   4   9       34.78       28.32      5.97 o
  -4   4   9     1188.59     1197.32     16.86 o
  -3   4   9      116.40      110.77      6.13 o
  -2   4   9      400.69      470.51     10.03 o
  -1   4   9       45.35       38.01      4.71 o
   0   4   9       97.07      103.69      5.76 o
   1   4   9        9.73       13.93      4.31 o
   2   4   9       48.16       55.87      5.60 o
   3   4   9       27.18       17.65      5.71 o
   4   4   9       38.66       29.95      6.47 o
   5   4   9        4.00       11.93      5.48 o
   6   4   9        8.90        7.21      9.18 o
   7   4   9        1.54        4.06      9.11 o
   8   4   9        2.18        3.05     10.69 o
   9   4   9        1.00      -13.06     13.06 o
 -11   5   9        0.05       -2.62      9.00 o
 -10   5   9        0.92       -8.35      8.35 o
  -9   5   9        7.25       -8.20      8.20 o
  -8   5   9       17.85       16.38      5.04 o
  -7   5   9        0.98        2.47      5.65 o
  -6   5   9        1.85        0.53      7.32 o
  -5   5   9        6.30       -1.42      7.57 o
  -4   5   9       19.95       22.42      5.69 o
  -3   5   9        0.34        2.82      7.30 o
  -2   5   9        1.92        4.96      7.07 o
  -1   5   9       22.09        6.13      7.66 o
   0   5   9      259.92      264.03      8.98 o
   1   5   9        0.97       -2.85      6.77 o
   2   5   9      145.49      154.99      7.90 o
   3   5   9       14.72        4.75      8.35 o
   4   5   9      212.63      215.81     10.56 o
   5   5   9        8.98        1.17      9.48 o
   6   5   9        0.30      -10.76     10.76 o
   7   5   9       16.66       16.71      8.05 o
   8   5   9        0.82       -4.06     12.76 o
   9   5   9        0.00        2.73     13.08 o
 -11   6   9        0.85       -9.05     18.25 o
 -10   6   9        2.31        2.11      6.93 o
  -9   6   9        1.92        5.43      7.57 o
  -8   6   9        7.43       14.11      6.20 o
  -7   6   9       19.28       29.47      5.27 o
  -6   6   9        0.35       10.26      5.87 o
  -5   6   9       73.55       66.36      7.99 o
  -4   6   9      460.79      446.14     13.50 o
  -3   6   9      114.81      113.37      8.01 o
  -2   6   9       43.17       36.17      6.17 o
  -1   6   9        0.00       -2.25      7.46 o
   0   6   9        7.52        6.82      6.98 o
   1   6   9       43.47       53.29      6.33 o
   2   6   9      220.48      223.08     10.40 o
   3   6   9        0.65        6.47      8.24 o
   4   6   9       44.01       49.73      7.76 o
   5   6   9        9.29        8.35     10.67 o
   6   6   9        0.44        1.42     10.74 o
   7   6   9        3.25      -13.08     13.08 o
   8   6   9        0.87       -4.36     12.64 o
 -10   7   9        2.36       -2.04     13.42 o
  -9   7   9        1.50        2.76      8.39 o
  -8   7   9        0.17        6.54      6.47 o
  -7   7   9       10.25        7.74     14.31 o
  -6   7   9        0.12        8.24      6.36 o
  -5   7   9       10.15        3.07      9.94 o
  -4   7   9        2.30       -5.76      9.20 o
  -3   7   9        8.36       11.24      6.17 o
  -2   7   9       28.25       16.00      6.66 o
  -1   7   9        6.88        1.06      6.10 o
   0   7   9        2.58        6.36      6.06 o
   1   7   9       20.51       18.22      6.88 o
   2   7   9       87.86       80.36      8.63 o
   3   7   9       12.86        8.70     11.11 o
   4   7   9       25.64       16.71      7.78 o
   5   7   9        4.27       -7.82     11.84 o
   6   7   9        1.35        7.00     12.28 o
   7   7   9        6.17       14.94      8.49 o
   8   7   9        0.93        0.00     13.58 o
  -9   8   9        0.78        6.34      6.82 o
  -8   8   9        2.87        0.63      9.99 o
  -7   8   9        3.07        8.53      5.57 o
  -6   8   9        2.55      -11.34     11.34 o
  -5   8   9        1.04        7.66     10.76 o
  -4   8   9        0.00        6.93      7.25 o
  -3   8   9       59.36       43.31      8.26 o
  -2   8   9       15.21        1.24     10.62 o
  -1   8   9        0.01        3.65      8.56 o
   0   8   9        0.02        5.53      9.34 o
   1   8   9        3.65        5.71     10.74 o
   2   8   9       19.76       15.90      7.78 o
   3   8   9        2.40       -5.62     11.13 o
   4   8   9        3.46        3.01     12.00 o
   5   8   9        0.58        5.55     11.98 o
   6   8   9        4.02        4.29     12.02 o
   7   8   9        1.23        9.32      9.09 o
  -8   9   9        0.70       -6.54      9.81 o
  -7   9   9        3.59       -9.31      9.31 o
  -6   9   9        0.26       -5.83     13.03 o
  -5   9   9        0.47      -12.39     12.39 o
  -4   9   9        0.44       -3.76     11.84 o
  -3   9   9        3.33        5.07     10.97 o
  -2   9   9        1.96        7.09     11.08 o
  -1   9   9        5.00      -11.18     11.18 o
   0   9   9        2.71       -0.71     10.92 o
   1   9   9        2.50       -2.18     11.36 o
   2   9   9       29.74       15.49      8.95 o
   3   9   9        3.21       -0.80     12.76 o
   4   9   9        1.73        0.00     12.90 o
   5   9   9        0.39      -14.16     14.16 o
   6   9   9        0.00       10.39     13.06 o
  -6  10   9        2.60       -8.40     12.39 o
  -5  10   9        0.11        0.00     12.14 o
  -4  10   9        2.67        7.69      8.77 o
  -3  10   9        5.56        0.83      8.38 o
  -2  10   9        3.84        3.26     12.21 o
  -1  10   9        3.42        1.61     11.84 o
   0  10   9       17.54       18.17      8.61 o
   1  10   9        0.23       -0.83     13.01 o
   2  10   9        3.10        0.00     12.94 o
   3  10   9        0.13      -13.86     13.86 o
   4  10   9        1.67        0.00     14.62 o
  -4  11   9        0.04       -3.85     13.65 o
  -3  11   9        0.01        7.50     13.84 o
  -2  11   9        2.11        6.45     13.77 o
  -1  11   9        4.23       10.03     13.56 o
   0  11   9        1.19      -11.01     13.86 o
   1  11   9        0.08        0.94     12.67 o
   2  11   9        0.00       13.06      9.36 o
 -12   0  10       41.61       39.84      7.98 o
 -11   0  10        2.24       -2.60      6.53 o
 -10   0  10        2.84        8.31      5.08 o
  -9   0  10       30.36       26.71      6.67 o
  -8   0  10        0.65        4.80      4.21 o
  -7   0  10       17.05       21.02      5.42 o
  -6   0  10      131.09      108.66      6.36 o
  -5   0  10       94.45       73.77      5.37 o
  -4   0  10      272.99      313.98      7.40 o
  -3   0  10      667.20      656.91      9.32 o
  -2   0  10       21.17       21.32      3.35 o
  -1   0  10        2.68       -2.85      3.72 o
   0   0  10      535.24      495.43      7.91 o
   1   0  10     1012.41     1065.22     12.14 o
   2   0  10      152.81      166.85      5.97 o
   3   0  10        6.52       12.02      3.86 o
   4   0  10        0.10        4.70      6.38 o
   5   0  10        3.15        2.73      6.22 o
   6   0  10        0.00        4.77      6.93 o
   7   0  10        2.46       10.14      6.03 o
   8   0  10       16.63       34.47      7.83 o
   9   0  10        4.14       -1.63     11.54 o
  10   0  10        0.05        5.51     13.13 o
 -12   1  10        9.67       14.75      5.02 o
 -11   1  10       53.22       72.72      5.03 o
 -10   1  10        0.11        3.81      3.93 o
  -9   1  10        8.47        5.20      3.63 o
  -8   1  10       63.04       51.98      3.42 o
  -7   1  10        0.57        4.51      4.54 o
  -6   1  10      109.57      110.67      4.46 o
  -5   1  10      252.98      242.27      7.39 o
  -4   1  10       12.13        8.43      3.02 o
  -3   1  10        9.30        4.20      2.45 o
  -2   1  10     7321.45     7351.28    112.37 o
  -1   1  10      247.31      247.80      4.24 o
   0   1  10       30.31       29.88      2.38 o
   1   1  10        8.26       14.38      2.31 o
   2   1  10      204.48      237.43      8.26 o
   3   1  10        6.38        6.21      3.12 o
   4   1  10      153.95      161.80     12.26 o
   5   1  10        2.12        8.14      3.41 o
   6   1  10       16.04       14.72      4.26 o
   7   1  10       40.93       47.53      5.74 o
   8   1  10       30.32       36.25      7.62 o
   9   1  10        6.96        5.13      7.56 o
  10   1  10        3.80       10.59      7.39 o
 -12   2  10        6.86        1.97      7.04 o
 -11   2  10        0.01       -5.82      5.82 o
 -10   2  10        4.18       -3.89      5.18 o
  -9   2  10       16.67       15.07      8.79 o
  -8   2  10       10.07       -0.86      4.37 o
  -7   2  10        0.68        2.67      4.25 o
  -6   2  10       52.36       50.35      3.90 o
  -5   2  10      356.31      344.73      6.51 o
  -4   2  10      423.71      433.72      6.42 o
  -3   2  10       15.53       11.76      2.25 o
  -2   2  10      300.91      387.03      6.65 o
  -1   2  10       65.72       79.20      3.05 o
   0   2  10      347.85      378.22      5.48 o
   1   2  10     1147.12     1155.79      9.58 o
   2   2  10        0.43       -2.07      3.62 o
   3   2  10      262.63      274.18      5.93 o
   4   2  10       45.07       40.52      3.94 o
   5   2  10        0.01        1.95      5.17 o
   6   2  10        0.52        6.35     10.22 o
   7   2  10        3.90       -0.17      7.32 o
   8   2  10        0.75       -7.56      7.56 o
   9   2  10        0.66       10.67      6.53 o
  10   2  10        1.18        9.92     15.05 o
 -12   3  10        0.29       -3.68      8.77 o
 -11   3  10        1.40       -8.31      8.31 o
 -10   3  10        1.42        5.90      5.13 o
  -9   3  10        6.36        5.12      6.52 o
  -8   3  10        3.44       -3.46      6.21 o
  -7   3  10        2.70        3.24      5.51 o
  -6   3  10       49.73       55.80      5.99 o
  -5   3  10      347.05      349.90     10.11 o
  -4   3  10       88.98      101.45      5.95 o
  -3   3  10       17.09       14.04      3.60 o
  -2   3  10       16.60       29.28      4.13 o
  -1   3  10       52.95       55.30      4.75 o
   0   3  10       47.27       61.42      4.54 o
   1   3  10       38.75       42.02      4.43 o
   2   3  10       45.23       46.82      5.05 o
   3   3  10       70.46       64.89      6.29 o
   4   3  10       77.10       77.15      6.63 o
   5   3  10       19.80       26.25      5.83 o
   6   3  10       10.25        2.91      8.65 o
   7   3  10        5.10        7.94      8.86 o
   8   3  10        2.43        7.53     10.19 o
   9   3  10        0.05      -10.19     11.38 o
  10   3  10        0.11       14.98      9.27 o
 -12   4  10        0.49       -0.81     12.92 o
 -11   4  10        0.75        8.93      6.85 o
 -10   4  10        4.65       -2.90      9.39 o
  -9   4  10        0.38       -4.77      6.51 o
  -8   4  10        0.29        0.68      6.41 o
  -7   4  10        2.85       -5.92      8.65 o
  -6   4  10       41.92       38.37      6.22 o
  -5   4  10      790.78      799.23     14.88 o
  -4   4  10        0.10       -1.93      7.62 o
  -3   4  10      138.17      142.88      6.59 o
  -2   4  10       60.13       49.81      5.33 o
  -1   4  10        0.23        3.99      5.51 o
   0   4  10      131.35      131.88      6.38 o
   1   4  10       95.50      100.19      6.18 o
   2   4  10       30.55       30.84      5.30 o
   3   4  10       65.47       80.31      6.68 o
   4   4  10      141.20      138.11      8.24 o
   5   4  10       31.10       34.08      6.27 o
   6   4  10        3.28        3.10      9.82 o
   7   4  10        0.10        2.80     11.06 o
   8   4  10        2.45       12.62      7.87 o
   9   4  10        0.23        2.66     11.98 o
 -11   5  10        0.17       -7.28     11.14 o
 -10   5  10        0.54        1.90      8.36 o
  -9   5  10        0.96        1.48      7.34 o
  -8   5  10        6.11        7.52      5.73 o
  -7   5  10       18.71       24.46      6.33 o
  -6   5  10        0.94       -3.72      8.40 o
  -5   5  10       13.89       13.01      5.76 o
  -4   5  10       81.79       82.68      6.91 o
  -3   5  10        0.39        7.96      4.80 o
  -2   5  10      122.46      123.53      7.09 o
  -1   5  10       99.92       98.86      6.57 o
   0   5  10       42.58       49.30      5.65 o
   1   5  10        6.86       10.53      4.91 o
   2   5  10        0.01       -8.10      8.10 o
   3   5  10       26.04       23.48      6.61 o
   4   5  10      100.21       94.85      8.20 o
   5   5  10        3.45        9.89      6.26 o
   6   5  10        0.04        3.35      9.96 o
   7   5  10        3.31        0.76      9.36 o
   8   5  10        0.38        0.00     11.22 o
   9   5  10        0.61        3.26      8.99 o
 -11   6  10        0.47        2.42      9.45 o
 -10   6  10        0.01       10.77      5.55 o
  -9   6  10        0.36        2.71      7.93 o
  -8   6  10        8.80        4.04      6.50 o
  -7   6  10        0.64        4.54     10.42 o
  -6   6  10       27.48        5.92     10.24 o
  -5   6  10       10.83        1.63      8.63 o
  -4   6  10       27.28       17.01      6.95 o
  -3   6  10        0.31        3.33      8.08 o
  -2   6  10      155.57      165.67      7.97 o
  -1   6  10        0.08       -2.75      7.73 o
   0   6  10       17.94       20.31      6.22 o
   1   6  10        0.00        2.94      7.85 o
   2   6  10       75.49       81.83      7.48 o
   3   6  10       46.28       45.65      7.50 o
   4   6  10        8.40       10.53      6.84 o
   5   6  10       16.20       16.50      7.34 o
   6   6  10        0.01        9.48     10.58 o
   7   6  10        0.60       -1.61     11.27 o
   8   6  10        0.00       21.02      8.03 o
 -10   7  10        0.09        6.13      7.41 o
  -9   7  10        0.01       -5.58      8.16 o
  -8   7  10        3.20       -4.61      8.50 o
  -7   7  10       10.59        7.18     11.22 o
  -6   7  10        0.53       -6.65      9.96 o
  -5   7  10        5.29       19.83      6.20 o
  -4   7  10       17.69        1.17      9.71 o
  -3   7  10      130.93      121.95      8.79 o
  -2   7  10        5.98       -3.79      8.54 o
  -1   7  10        0.25        4.82      7.82 o
   0   7  10        4.70       -4.38      9.06 o
   1   7  10        0.39       -1.70      8.10 o
   2   7  10       45.98       44.29      8.35 o
   3   7  10       68.39       67.87      8.42 o
   4   7  10        5.58       -1.35     10.37 o
   5   7  10        1.31       -4.38     11.73 o
   6   7  10        1.48       -9.57     13.10 o
   7   7  10        6.91        1.74     12.90 o
   8   7  10        0.16        4.82     14.30 o
  -9   8  10        0.52        0.50      8.71 o
  -8   8  10        0.01       -4.37      8.27 o
  -7   8  10        0.68       -6.40     11.70 o
  -6   8  10        0.03       -6.72     11.93 o
  -5   8  10       11.02       -0.71     11.13 o
  -4   8  10       19.71       21.96      7.85 o
  -3   8  10       65.57       58.02      9.02 o
  -2   8  10        1.17        4.36      6.84 o
  -1   8  10       10.05       14.25      7.02 o
   0   8  10        0.17        1.26     10.07 o
   1   8  10        1.37        3.58      6.79 o
   2   8  10        0.29        8.19      7.53 o
   3   8  10        8.33       15.12      7.48 o
   4   8  10        2.84       -4.52     11.52 o
   5   8  10        0.36      -11.34     11.68 o
   6   8  10        3.27       -4.38     14.11 o
   7   8  10        0.35       -4.75     12.80 o
  -8   9  10        0.30       -3.97      9.29 o
  -7   9  10        1.52        9.80     11.91 o
  -6   9  10        0.43       -7.55     13.06 o
  -5   9  10        4.77       19.46      7.85 o
  -4   9  10        0.15       -1.51     10.76 o
  -3   9  10       23.72       11.75     13.29 o
  -2   9  10        0.46        2.87     11.59 o
  -1   9  10       22.59       18.86      8.22 o
   0   9  10        2.10        2.91     11.75 o
   1   9  10        0.79       -3.72     11.96 o
   2   9  10       13.80       14.34      8.28 o
   3   9  10        9.35       -3.26     11.66 o
   4   9  10        0.10       10.97     11.34 o
   5   9  10        1.06        2.68     12.92 o
  -6  10  10        0.96        9.39      9.36 o
  -5  10  10        0.00       -0.89     12.18 o
  -4  10  10       13.20       -4.29     12.99 o
  -3  10  10       22.53       13.36     13.52 o
  -2  10  10        1.63       -1.63     13.06 o
  -1  10  10        0.00       -0.41      8.67 o
   0  10  10        0.90        7.46     11.73 o
   1  10  10        2.21       -5.07     12.57 o
   2  10  10        0.17        8.77     13.19 o
   3  10  10        0.07       -2.73     13.15 o
   4  10  10        0.01       15.05      8.81 o
  -4  11  10        1.33       -1.93     13.77 o
  -3  11  10        2.74       -6.61     14.43 o
  -2  11  10        0.45        4.64      8.31 o
  -1  11  10        1.15       12.00     12.21 o
   0  11  10        1.46        8.44     13.70 o
   1  11  10        0.54       -2.87     14.32 o
 -12   1  11        0.17       -2.98      6.12 o
 -11   1  11        0.97       -1.48      5.67 o
 -10   1  11        0.02        4.20      4.40 o
  -9   1  11        9.90        9.79      3.51 o
  -8   1  11        1.23       -5.59      5.59 o
  -7   1  11        6.62        1.19      5.10 o
  -6   1  11       42.11       48.85      3.94 o
  -5   1  11      410.02      386.86      6.64 o
  -4   1  11       37.58       37.77      3.03 o
  -3   1  11       15.47       29.06      5.12 o
  -2   1  11       54.37       46.87      2.97 o
  -1   1  11      649.78      695.95      9.74 o
   0   1  11      176.10      167.77      3.88 o
   1   1  11        1.30        0.53      3.22 o
   2   1  11        5.56        0.75      3.63 o
   3   1  11       83.78       84.31      4.00 o
   4   1  11       30.45       35.30      3.98 o
   5   1  11        2.92        0.76      5.04 o
   6   1  11        8.57       -5.98      6.05 o
   7   1  11        1.76       -0.34      6.89 o
   8   1  11        0.40        4.01      6.22 o
   9   1  11        0.15       -0.20      8.38 o
  10   1  11        2.36       -1.89      9.32 o
 -12   2  11       13.37        8.21      6.21 o
 -11   2  11       16.04       17.78      4.39 o
 -10   2  11        6.10        4.14      4.14 o
  -9   2  11       17.83       20.24      3.60 o
  -8   2  11       10.09        1.82      5.15 o
  -7   2  11       40.57       35.36      4.40 o
  -6   2  11       33.29       41.63      3.96 o
  -5   2  11      865.01      800.74     11.09 o
  -4   2  11        6.45        9.07      2.81 o
  -3   2  11      252.30      281.48      5.16 o
  -2   2  11      579.76      679.83      8.12 o
  -1   2  11        0.43       -0.20      4.57 o
   0   2  11        4.05        0.22      2.67 o
   1   2  11       28.28       23.72      6.17 o
   2   2  11        0.02       -3.10      3.28 o
   3   2  11        2.30       -0.52      4.46 o
   4   2  11        2.95       -1.29      4.66 o
   5   2  11       81.46       84.34      6.27 o
   6   2  11       18.60       11.41      5.36 o
   7   2  11       16.19       16.62      5.16 o
   8   2  11        1.89        2.93      7.57 o
   9   2  11        1.19       -9.01      9.01 o
  10   2  11        2.27       13.15      8.23 o
 -12   3  11        0.15       17.00     10.11 o
 -11   3  11        0.19       -3.14      8.23 o
 -10   3  11        3.44        1.71      9.71 o
  -9   3  11        0.05        7.37      6.67 o
  -8   3  11        9.06       21.68      5.97 o
  -7   3  11        0.08        9.75      5.21 o
  -6   3  11        0.45        4.20      4.64 o
  -5   3  11      298.64      266.75      9.10 o
  -4   3  11       70.48       70.61      5.46 o
  -3   3  11       39.62       31.81      4.48 o
  -2   3  11       65.73       80.97      4.96 o
  -1   3  11       19.75       21.82      4.20 o
   0   3  11       17.74       11.47      4.20 o
   1   3  11      146.05      162.25      6.68 o
   2   3  11        0.01        4.13      5.85 o
   3   3  11      114.56      110.18      7.07 o
   4   3  11        3.24       -3.28      7.41 o
   5   3  11        6.47       16.20      5.90 o
   6   3  11        0.00        6.03      8.17 o
   7   3  11        9.71        5.83      7.11 o
   8   3  11        1.32        2.32      9.96 o
   9   3  11        0.31        2.66     12.55 o
 -12   4  11        0.34       -2.32      9.64 o
 -11   4  11        1.12       -9.69      9.69 o
 -10   4  11        0.85        3.89      6.00 o
  -9   4  11       16.87       18.30      5.51 o
  -8   4  11       19.74       34.79      6.82 o
  -7   4  11       10.86       22.19      6.04 o
  -6   4  11        4.79        6.29      7.02 o
  -5   4  11      230.44      204.83      9.03 o
  -4   4  11       27.75       14.44      5.26 o
  -3   4  11       62.11       79.35      5.78 o
  -2   4  11      258.96      266.95      8.18 o
  -1   4  11        0.30        1.40      6.06 o
   0   4  11      292.60      323.62      8.85 o
   1   4  11       45.87       48.18      5.71 o
   2   4  11      255.26      272.39      9.42 o
   3   4  11      352.95      348.40     10.89 o
   4   4  11       17.82       11.68      6.33 o
   5   4  11      131.36      132.26      9.32 o
   6   4  11        0.00       -0.64      9.55 o
   7   4  11        0.15       11.22      7.09 o
   8   4  11        0.01       -8.93     11.63 o
   9   4  11        1.54      -13.52     13.52 o
 -11   5  11        1.95       -1.32      8.48 o
 -10   5  11        4.35       -1.80      8.41 o
  -9   5  11        6.07        3.67     11.34 o
  -8   5  11       16.86       17.83      7.71 o
  -7   5  11        1.34        5.92      8.79 o
  -6   5  11      173.91      183.47      9.55 o
  -5   5  11        1.00        4.38      7.80 o
  -4   5  11        1.92       -7.23      7.23 o
  -3   5  11       35.04       40.23      5.71 o
  -2   5  11        0.41       -5.32      6.56 o
  -1   5  11       78.14       82.36      6.68 o
   0   5  11       21.43       22.15      5.53 o
   1   5  11        4.07       17.28      5.14 o
   2   5  11       55.47       44.73      6.72 o
   3   5  11       56.57       73.97      7.23 o
   4   5  11        7.53       -0.55      9.27 o
   5   5  11        5.33        7.46      9.25 o
   6   5  11        1.35        7.60     10.12 o
   7   5  11        3.15       -5.39     11.93 o
   8   5  11        0.05       -6.88     11.84 o
   9   5  11        0.30        3.30      8.77 o
 -11   6  11        1.07        6.39      9.13 o
 -10   6  11        0.79        0.17      8.92 o
  -9   6  11        1.92       -1.93     10.67 o
  -8   6  11        5.70        4.31     11.52 o
  -7   6  11        4.65       11.45      6.75 o
  -6   6  11       10.27        0.00     10.07 o
  -5   6  11        1.35        1.10      8.90 o
  -4   6  11        3.61       -8.42      8.42 o
  -3   6  11        3.43       15.90      5.69 o
  -2   6  11      122.78      123.86      8.20 o
  -1   6  11        0.06        8.86      5.14 o
   0   6  11       21.55       22.03      5.83 o
   1   6  11        0.16        3.03      7.60 o
   2   6  11       26.90       31.10      6.98 o
   3   6  11       52.30       41.68      7.90 o
   4   6  11       36.93       35.07      7.37 o
   5   6  11        3.86        6.82     10.23 o
   6   6  11        4.88        3.01      7.87 o
   7   6  11        0.16       15.35      7.96 o
   8   6  11        0.05      -14.11     14.11 o
 -10   7  11        0.05        3.25      9.40 o
  -9   7  11        0.76        8.65      6.92 o
  -8   7  11       11.19       11.01      8.81 o
  -7   7  11        0.73        1.08      7.76 o
  -6   7  11       61.15       79.94      8.70 o
  -5   7  11        0.14        7.50      8.93 o
  -4   7  11       31.78       44.29      7.05 o
  -3   7  11       39.63       50.21      7.09 o
  -2   7  11       25.96       19.58      6.77 o
  -1   7  11        7.90       -4.43      9.48 o
   0   7  11        2.80       -2.80      9.50 o
   1   7  11       95.43       88.15      8.91 o
   2   7  11       68.86       57.82      9.02 o
   3   7  11      121.10      111.50     10.10 o
   4   7  11       23.63      -12.12     12.12 o
   5   7  11        4.07        8.26     11.01 o
   6   7  11        2.41        4.08     11.66 o
   7   7  11        0.57       19.32      8.54 o
  -9   8  11        0.19        6.02      7.44 o
  -8   8  11        0.02        4.34     11.98 o
  -7   8  11       10.08        4.43      8.88 o
  -6   8  11        1.30        3.76     11.36 o
  -5   8  11        0.87       -9.89     11.84 o
  -4   8  11        0.62        0.67      9.50 o
  -3   8  11       33.86       24.60      8.26 o
  -2   8  11        0.85        0.64     10.21 o
  -1   8  11       24.64       15.33      7.78 o
   0   8  11        1.56        1.95      9.57 o
   1   8  11        4.47       19.09      7.18 o
   2   8  11        8.87        2.09     10.88 o
   3   8  11        8.45       15.56      7.78 o
   4   8  11        0.91      -13.33     13.33 o
   5   8  11        3.19       14.53      8.86 o
   6   8  11        0.49       -3.58     12.09 o
  -8   9  11        0.11       10.51     13.22 o
  -7   9  11        0.85       10.76      8.93 o
  -6   9  11        0.57        4.22     11.50 o
  -5   9  11        0.24      -12.23     12.23 o
  -4   9  11       14.02       -3.07     11.47 o
  -3   9  11       31.79       36.58      9.20 o
  -2   9  11        9.84       -2.18     12.28 o
  -1   9  11        2.20       -2.94     10.65 o
   0   9  11        0.27       11.84     11.98 o
   1   9  11       12.15       16.41      8.42 o
   2   9  11        1.32       -0.78     12.39 o
   3   9  11        6.57        5.69     12.94 o
   4   9  11        0.32       14.64      8.21 o
   5   9  11        0.01        1.84     12.80 o
  -6  10  11        1.26        6.61     14.30 o
  -5  10  11        0.93       17.97      8.86 o
  -4  10  11        0.36      -11.27     12.35 o
  -3  10  11       10.81       20.56      8.49 o
  -2  10  11        0.11        5.37      8.19 o
  -1  10  11       18.49        9.18     13.52 o
   0  10  11        0.97       -7.57     12.28 o
   1  10  11        0.05       -1.72     12.30 o
   2  10  11        0.35        2.68     12.28 o
   3  10  11        1.78        0.00     12.25 o
   4  10  11        0.98        6.70     12.69 o
  -3  11  11        0.65       10.44     13.72 o
  -2  11  11        0.60       14.04     14.59 o
  -1  11  11        1.41       -8.49     13.38 o
   0  11  11        1.52        9.52     12.92 o
   1  11  11        0.40        6.84      9.96 o
 -12   0  12       11.05       -1.35     11.01 o
 -11   0  12       16.92       31.52      5.92 o
 -10   0  12       71.23       90.59      6.36 o
  -9   0  12        0.18       17.74      6.29 o
  -8   0  12       43.71       49.87      6.77 o
  -7   0  12        2.67        0.89      6.91 o
  -6   0  12      124.46      134.16      7.14 o
  -5   0  12       94.56       96.36      5.62 o
  -4   0  12      594.25      545.44      9.90 o
  -3   0  12       17.93       37.96      3.86 o
  -2   0  12       78.22       85.87      4.45 o
  -1   0  12      605.93      600.28      9.24 o
   0   0  12       57.51       41.60      3.88 o
   1   0  12       15.04        7.09      3.63 o
   2   0  12     1097.11     1060.66     14.20 o
   3   0  12      258.99      251.07      8.46 o
   4   0  12       19.96        4.77      7.44 o
   5   0  12        1.89        7.55      7.76 o
   6   0  12       32.13       34.10      6.70 o
   7   0  12        4.63        7.37      7.04 o
   8   0  12        0.50       -1.51     10.83 o
   9   0  12        4.16       13.47      8.90 o
  10   0  12        0.76       14.00      9.66 o
 -12   1  12       17.91       11.11      5.71 o
 -11   1  12        0.22        0.17      5.04 o
 -10   1  12        5.14        7.03      4.94 o
  -9   1  12        2.96        2.52      6.52 o
  -8   1  12       26.06       30.06      7.92 o
  -7   1  12       10.76       17.90      3.48 o
  -6   1  12      170.18      159.83      9.13 o
  -5   1  12       22.26       32.03      3.24 o
  -4   1  12      271.74      277.83     22.28 o
  -3   1  12      315.10      387.24      6.19 o
  -2   1  12       41.13       51.79      4.46 o
  -1   1  12        2.66        2.85      2.42 o
   0   1  12     1201.16     1219.96      9.69 o
   1   1  12       94.13       93.09      3.64 o
   2   1  12        5.82        2.68      3.83 o
   3   1  12       93.02       85.26      4.24 o
   4   1  12       15.68       12.59      5.62 o
   5   1  12        4.91        5.96      3.84 o
   6   1  12        7.53       15.75      4.33 o
   7   1  12       20.19       41.08      5.53 o
   8   1  12        0.34       -6.51      7.70 o
   9   1  12        0.63       -1.77     13.14 o
  10   1  12        0.27        4.41      7.81 o
 -12   2  12        0.53       -6.55      6.63 o
 -11   2  12        5.74        9.65      4.56 o
 -10   2  12        0.58        5.71      4.09 o
  -9   2  12        0.69        3.44      8.89 o
  -8   2  12        1.23       11.87      5.50 o
  -7   2  12        2.13       -5.53      5.53 o
  -6   2  12      131.04      122.44      5.16 o
  -5   2  12      463.78      448.78     21.77 o
  -4   2  12      329.47      336.78      6.15 o
  -3   2  12      169.68      152.12      6.25 o
  -2   2  12       54.51       49.27      3.00 o
  -1   2  12       11.99       12.36      2.47 o
   0   2  12        0.91       -2.75      3.45 o
   1   2  12      149.19      146.71      4.36 o
   2   2  12       10.73       14.04      3.92 o
   3   2  12      155.75      156.10      5.21 o
   4   2  12       66.21       59.29      4.43 o
   5   2  12       26.50       26.90      5.81 o
   6   2  12       11.41        2.36      6.55 o
   7   2  12        1.53       -3.40      7.20 o
   8   2  12        0.05        1.81      7.84 o
   9   2  12        0.27       10.55     15.51 o
 -12   3  12        1.71       -7.77      9.37 o
 -11   3  12        1.53       13.38      6.41 o
 -10   3  12        5.36       10.46      5.26 o
  -9   3  12       13.43       26.39      6.52 o
  -8   3  12        0.00       -5.16      8.15 o
  -7   3  12        3.53        4.31      5.67 o
  -6   3  12        8.03        5.83      5.09 o
  -5   3  12        8.06        6.31      6.88 o
  -4   3  12       18.33        5.46      4.45 o
  -3   3  12        0.94       -1.68      5.74 o
  -2   3  12      146.64      179.12      6.75 o
  -1   3  12      133.72      137.22      6.32 o
   0   3  12       10.98        4.61      4.04 o
   1   3  12       24.54       30.18      4.68 o
   2   3  12       32.92       32.11      5.32 o
   3   3  12        8.76       -0.44      7.11 o
   4   3  12       22.67       26.21      6.01 o
   5   3  12       21.20       17.99      6.17 o
   6   3  12        0.05       -4.41      9.45 o
   7   3  12        0.01      -10.33     10.33 o
   8   3  12        1.63        4.86     11.56 o
   9   3  12        0.19        0.00     12.69 o
 -12   4  12        7.81       12.07     13.66 o
 -11   4  12        0.03      -12.86     12.86 o
 -10   4  12       16.08       17.04     15.78 o
  -9   4  12        1.04       -7.60      9.59 o
  -8   4  12       17.89       -0.62      9.59 o
  -7   4  12        0.12       -6.03      8.51 o
  -6   4  12        5.63       -2.94      8.15 o
  -5   4  12      337.19      330.32     10.36 o
  -4   4  12        8.37        1.63      7.27 o
  -3   4  12      232.86      228.59      8.27 o
  -2   4  12        7.32        5.92      6.45 o
  -1   4  12      111.81       99.39      6.11 o
   0   4  12       88.57       88.41      6.22 o
   1   4  12      695.26      668.96     13.33 o
   2   4  12       60.68       71.29      6.24 o
   3   4  12       67.20       49.51      6.68 o
   4   4  12       61.58       65.23      7.02 o
   5   4  12        3.80        1.19      9.45 o
   6   4  12        0.02        2.00     10.00 o
   7   4  12        2.68        0.76     10.99 o
   8   4  12        0.31        0.00     12.30 o
   9   4  12        0.35       11.11     11.77 o
 -11   5  12        0.84       -6.75      9.48 o
 -10   5  12        0.62        1.63      8.46 o
  -9   5  12        0.53      -11.77     11.77 o
  -8   5  12        1.66        8.95      6.82 o
  -7   5  12        0.33       -0.60      6.38 o
  -6   5  12        1.89       -1.63      9.36 o
  -5   5  12        7.97        6.86      5.62 o
  -4   5  12       70.98       82.33      6.84 o
  -3   5  12       27.11       23.13      5.14 o
  -2   5  12       25.11       25.45      5.19 o
  -1   5  12       47.27       55.61      6.13 o
   0   5  12      138.30      133.70      7.85 o
   1   5  12      397.20      410.44     12.16 o
   2   5  12      110.98      112.49      7.85 o
   3   5  12        1.03       -0.53      8.56 o
   4   5  12        2.59       -4.66      9.29 o
   5   5  12        8.21        7.71      6.91 o
   6   5  12        1.84       -9.84      9.84 o
   7   5  12        0.74      -11.40     11.40 o
   8   5  12        2.10       -1.74     11.68 o
 -11   6  12        0.00       -0.54      9.69 o
 -10   6  12        2.31        4.96      8.55 o
  -9   6  12        0.13        3.19     11.47 o
  -8   6  12        1.86        5.07      7.48 o
  -7   6  12       24.84       20.49      7.53 o
  -6   6  12        0.00        1.51      6.40 o
  -5   6  12        4.78       -4.98      8.72 o
  -4   6  12       13.12       11.54      6.43 o
  -3   6  12        7.61        7.02      9.06 o
  -2   6  12       56.83       49.97      7.12 o
  -1   6  12        0.54        5.90      5.74 o
   0   6  12       42.52       35.71      6.70 o
   1   6  12       67.01       67.85      7.60 o
   2   6  12        8.52        7.14      8.83 o
   3   6  12      167.96      180.26     10.19 o
   4   6  12       11.69       20.86      6.93 o
   5   6  12       18.48        5.62     11.70 o
   6   6  12        1.83       -6.98     11.77 o
   7   6  12        0.12       16.64      8.05 o
   8   6  12        0.20        3.74     12.44 o
 -10   7  12        0.98       -0.37      7.51 o
  -9   7  12        0.94        3.46     11.13 o
  -8   7  12        2.60        8.72     10.78 o
  -7   7  12       21.87       10.97     11.82 o
  -6   7  12       18.92      -11.36     11.36 o
  -5   7  12        1.03        6.88      8.49 o
  -4   7  12       46.14       35.87      7.46 o
  -3   7  12        7.50        4.61      9.29 o
  -2   7  12       18.22        7.99      9.71 o
  -1   7  12       41.20       37.34      7.07 o
   0   7  12        0.82       -2.32      8.72 o
   1   7  12       85.43       65.37      8.75 o
   2   7  12       70.25       62.73      9.09 o
   3   7  12       13.33       13.56      8.05 o
   4   7  12        1.76       -1.42     10.69 o
   5   7  12        0.92       17.35      7.23 o
   6   7  12        1.77       10.12     11.31 o
   7   7  12        3.03       13.81      8.95 o
  -9   8  12        0.03        6.61     12.25 o
  -8   8  12        1.80       10.49     12.48 o
  -7   8  12        6.58        8.95     11.91 o
  -6   8  12        4.01        9.09     11.13 o
  -5   8  12        0.02       -2.87      9.98 o
  -4   8  12        3.24        5.44      7.57 o
  -3   8  12        7.26        9.87     10.65 o
  -2   8  12        4.08        9.16     10.05 o
  -1   8  12       42.40       46.01      7.96 o
   0   8  12        2.65       -7.99     10.44 o
   1   8  12        9.24        4.80     11.54 o
   2   8  12        0.03        0.00      7.64 o
   3   8  12        4.67        6.68     10.67 o
   4   8  12        1.93        2.39     11.06 o
   5   8  12        2.62       10.21     12.67 o
   6   8  12        0.67        5.53     12.96 o
  -8   9  12        0.40        4.82     13.52 o
  -7   9  12        4.17        5.42     13.26 o
  -6   9  12        4.39       -5.94     13.29 o
  -5   9  12        0.59       -8.08     12.87 o
  -4   9  12       20.42       10.03     12.83 o
  -3   9  12        6.68       -5.25     11.75 o
  -2   9  12        2.88       22.01      7.53 o
  -1   9  12        1.36        6.70     11.04 o
   0   9  12        1.04       -7.60     12.39 o
   1   9  12        0.24       10.12     10.65 o
   2   9  12        5.35      -12.30     12.30 o
   3   9  12        8.91      -14.11     14.11 o
   4   9  12        1.01       -7.94     12.69 o
   5   9  12        0.49        0.94     14.02 o
  -6  10  12        0.19       -6.63     13.91 o
  -5  10  12        4.14        7.25     12.44 o
  -4  10  12       31.14       47.92      9.39 o
  -3  10  12        7.74        5.09     12.51 o
  -2  10  12        0.34        2.55     11.84 o
  -1  10  12        1.08        5.92     11.96 o
   0  10  12        0.01      -12.37     12.37 o
   1  10  12        0.25        2.64     12.67 o
   2  10  12        1.27        0.00     12.37 o
   3  10  12        0.06       12.55     10.03 o
  -3  11  12        5.36       10.56     14.07 o
  -2  11  12        0.15      -13.38     13.38 o
  -1  11  12        0.32       10.05      9.91 o
   0  11  12        0.24       -4.86     14.52 o
 -12   1  13        1.13        4.33      6.20 o
 -11   1  13        0.29        6.51      5.00 o
 -10   1  13        0.03       -7.35      7.35 o
  -9   1  13        6.18       -7.26      7.26 o
  -8   1  13        1.51       -4.78      5.92 o
  -7   1  13        0.81        3.98      4.18 o
  -6   1  13        5.60        3.09      5.85 o
  -5   1  13      201.52      194.08      5.37 o
  -4   1  13        3.53        5.84      6.16 o
  -3   1  13      695.25      736.88     15.16 o
  -2   1  13      138.77      158.79      4.08 o
  -1   1  13       34.33       31.94      2.66 o
   0   1  13       29.10       41.99      8.93 o
   1   1  13        0.81        4.64      3.67 o
   2   1  13       41.96       43.96      3.35 o
   3   1  13        0.43       -0.21      4.56 o
   4   1  13        0.93       -0.26      5.36 o
   5   1  13        0.00        6.48      4.28 o
   6   1  13       12.79        8.01      7.71 o
   7   1  13        3.16       -7.73      7.73 o
   8   1  13        1.03        0.96     11.43 o
   9   1  13        0.27       16.39      5.79 o
 -12   2  13        2.77        3.55      6.48 o
 -11   2  13        2.76        4.17      4.89 o
 -10   2  13        8.06        2.71      6.32 o
  -9   2  13        7.73       10.05      4.89 o
  -8   2  13       27.14       20.28      4.61 o
  -7   2  13        1.84        1.78      5.26 o
  -6   2  13      360.12      330.45      8.01 o
  -5   2  13      229.27      198.98      5.64 o
  -4   2  13      197.14      191.94      5.05 o
  -3   2  13        1.36       -4.11      4.11 o
  -2   2  13       25.70       25.39      2.82 o
  -1   2  13      127.18      121.43      8.29 o
   0   2  13      127.46      134.01      5.71 o
   1   2  13      209.23      197.93      5.15 o
   2   2  13       83.75       77.57      4.05 o
   3   2  13        7.02        8.51      3.26 o
   4   2  13      118.89      108.44      8.00 o
   5   2  13        0.15       -0.29      5.87 o
   6   2  13        3.63       -6.57      6.57 o
   7   2  13        3.80       10.21      7.89 o
   8   2  13        1.29        5.62      6.18 o
   9   2  13        2.01       -0.69     12.21 o
 -12   3  13        1.28       -8.95      9.97 o
 -11   3  13        0.27        1.01      7.12 o
 -10   3  13        0.64       -0.73     10.53 o
  -9   3  13        1.41        5.90      9.68 o
  -8   3  13        6.61       18.01      6.17 o
  -7   3  13       38.48       53.50      6.77 o
  -6   3  13        2.33        2.27      6.91 o
  -5   3  13      119.51      119.92      7.37 o
  -4   3  13        0.53       -0.37      5.87 o
  -3   3  13      458.67      547.41     10.97 o
  -2   3  13      166.49      156.32      6.80 o
  -1   3  13      430.13      418.34      9.73 o
   0   3  13      108.95      113.77      6.13 o
   1   3  13      527.13      518.26     11.23 o
   2   3  13       38.28       35.46      5.30 o
   3   3  13      118.82      104.92      7.69 o
   4   3  13       19.52        7.18      8.26 o
   5   3  13        0.81        1.15      8.54 o
   6   3  13        1.98        1.31      9.50 o
   7   3  13        0.42      -10.90     10.90 o
   8   3  13        1.18        7.34     12.09 o
   9   3  13        0.08       -6.52     13.26 o
 -12   4  13        0.17       -9.52      9.52 o
 -11   4  13        0.04        9.00      8.64 o
 -10   4  13        1.69        9.34     10.95 o
  -9   4  13       12.99       18.01      7.71 o
  -8   4  13        1.36       -9.32      9.68 o
  -7   4  13        5.97       -1.10      8.97 o
  -6   4  13       11.47       15.79      5.85 o
  -5   4  13       61.37       55.82      6.15 o
  -4   4  13       38.46       43.33      5.67 o
  -3   4  13       57.25       64.22      5.65 o
  -2   4  13       10.15        0.78      6.43 o
  -1   4  13        8.85       13.45      4.43 o
   0   4  13       32.16       27.95      5.42 o
   1   4  13       86.18       82.85      7.00 o
   2   4  13        2.90       -8.01      8.01 o
   3   4  13       10.88        7.23      5.97 o
   4   4  13        3.50       21.80      5.58 o
   5   4  13       32.98       34.91      7.83 o
   6   4  13        1.52        0.00     10.42 o
   7   4  13       10.11       -8.61     12.87 o
   8   4  13        0.03        6.84     12.44 o
   9   4  13        1.55       -7.73     15.31 o
 -11   5  13        1.33       -2.27      8.44 o
 -10   5  13        0.13       -8.26     12.02 o
  -9   5  13        4.33        5.94     10.65 o
  -8   5  13       23.04       35.52      8.03 o
  -7   5  13        5.16        2.41      8.86 o
  -6   5  13        5.85       16.34      5.85 o
  -5   5  13        4.05       10.74      6.01 o
  -4   5  13       41.70       62.93      6.63 o
  -3   5  13        0.30       -0.46      7.04 o
  -2   5  13        8.91        1.77      7.78 o
  -1   5  13      134.73      130.03      7.55 o
   0   5  13        1.36        2.98      5.30 o
   1   5  13      606.81      622.60     14.45 o
   2   5  13      140.93      146.71      9.30 o
   3   5  13      114.21      127.59      8.84 o
   4   5  13        0.06        1.81      8.54 o
   5   5  13        0.35        2.34      6.75 o
   6   5  13        0.54       -4.43     10.85 o
   7   5  13        4.63       12.18      9.06 o
   8   5  13        1.82       -1.35      9.25 o
 -11   6  13        0.05        5.42      9.62 o
 -10   6  13        0.06        8.81      8.83 o
  -9   6  13        1.09        8.81      8.08 o
  -8   6  13        3.61        8.03      9.94 o
  -7   6  13        0.14        0.00     10.58 o
  -6   6  13       41.29       47.53      7.34 o
  -5   6  13       42.76       50.33      7.23 o
  -4   6  13        0.19        2.16      7.27 o
  -3   6  13       39.18       46.59      6.95 o
  -2   6  13        4.85        9.39      5.69 o
  -1   6  13        0.54        4.54      8.35 o
   0   6  13       62.25       55.87      7.48 o
   1   6  13        4.75       -1.33      6.20 o
   2   6  13       18.32       27.84      7.00 o
   3   6  13       30.57       34.54      7.44 o
   4   6  13        1.34       -3.30     10.53 o
   5   6  13        0.40        6.17      7.39 o
   6   6  13        0.01        8.77     10.30 o
   7   6  13        1.45      -12.67     12.67 o
   8   6  13        2.14      -14.18     14.18 o
 -10   7  13        0.74       13.74      8.67 o
  -9   7  13        3.19       10.44     11.47 o
  -8   7  13        0.08      -12.23     12.23 o
  -7   7  13        0.09       -8.10     11.98 o
  -6   7  13        2.76       -0.67      9.64 o
  -5   7  13       16.02       24.99      7.89 o
  -4   7  13        2.12       -8.54      9.41 o
  -3   7  13        0.29       -2.39      8.54 o
  -2   7  13       23.54       20.93      7.16 o
  -1   7  13        1.80        1.17      9.82 o
   0   7  13        1.27       -7.18      9.41 o
   1   7  13       10.79       14.92      6.95 o
   2   7  13        0.02        4.47      9.94 o
   3   7  13       16.03       24.90      7.57 o
   4   7  13        6.31       21.62      7.27 o
   5   7  13        1.34        6.38     10.92 o
   6   7  13        0.40        9.52     12.16 o
   7   7  13        1.40       -2.80     13.29 o
  -9   8  13        0.22        1.90     13.22 o
  -8   8  13        1.40      -13.45     13.45 o
  -7   8  13        1.85        0.83     11.52 o
  -6   8  13        0.13        9.20     12.02 o
  -5   8  13       37.88       43.31      8.38 o
  -4   8  13       11.97       15.90      7.80 o
  -3   8  13        3.15       -5.42     10.97 o
  -2   8  13       13.62        8.01     10.97 o
  -1   8  13        0.23       -8.74     10.39 o
   0   8  13        9.86       12.30      7.21 o
   1   8  13        0.29        2.07      7.57 o
   2   8  13        8.02       10.44      7.73 o
   3   8  13        9.79       -6.86     12.60 o
   4   8  13        0.06       -7.32     11.68 o
   5   8  13        0.17        7.00      8.70 o
   6   8  13        0.00        3.79      9.06 o
  -8   9  13        0.10        2.91     12.90 o
  -7   9  13        2.55        0.92     12.00 o
  -6   9  13        2.74       10.28     12.78 o
  -5   9  13       11.61        0.80     12.30 o
  -4   9  13       15.37       -9.39     12.99 o
  -3   9  13        0.89      -12.21     12.21 o
  -2   9  13        0.02      -12.25     12.25 o
  -1   9  13        0.31       -0.39      8.26 o
   0   9  13        0.31       -0.78     11.38 o
   1   9  13        1.39       -4.68     11.47 o
   2   9  13        6.44        8.93     11.73 o
   3   9  13        6.89       10.23     13.03 o
   4   9  13        0.01      -13.70     13.70 o
   5   9  13        1.89        1.93     13.42 o
  -6  10  13        0.44       24.87      8.58 o
  -5  10  13        0.11      -14.27     14.27 o
  -4  10  13        0.89      -13.86     13.86 o
  -3  10  13        0.78       -6.98     13.10 o
  -2  10  13        5.17       -6.03     13.15 o
  -1  10  13        0.55       -4.34     12.41 o
   0  10  13        0.14       -1.74     13.88 o
   1  10  13        0.29       14.52      8.54 o
   2  10  13        0.70       12.74     13.81 o
   3  10  13        0.20        0.00     14.73 o
 -12   0  14        2.86       -9.60      9.60 o
 -11   0  14        7.21        5.51     12.67 o
 -10   0  14       17.28        2.78      7.62 o
  -9   0  14        0.05        9.39      5.76 o
  -8   0  14      157.85      164.12      9.46 o
  -7   0  14        0.15        6.49      7.41 o
  -6   0  14     2287.35     2182.52     23.34 o
  -5   0  14      381.63      369.16      9.52 o
  -4   0  14        1.95        3.95      5.05 o
  -3   0  14      803.52      871.78     12.68 o
  -2   0  14      204.11      210.65      6.55 o
  -1   0  14       56.61       53.09      4.11 o
   0   0  14      218.91      208.57      6.76 o
   1   0  14      101.57       88.33      5.37 o
   2   0  14      210.12      190.30      7.63 o
   3   0  14      259.05      204.63      8.45 o
   4   0  14      397.96      337.43     10.92 o
   5   0  14       16.25        2.80      8.22 o
   6   0  14       19.75       35.66      6.86 o
   7   0  14        0.27        9.16      9.80 o
   8   0  14        0.05      -11.79     11.79 o
   9   0  14        0.50        5.35     12.55 o
 -12   1  14        6.86        7.38      6.71 o
 -11   1  14        0.01      -11.89     11.89 o
 -10   1  14        1.44        6.80      6.96 o
  -9   1  14       12.33       17.03      7.33 o
  -8   1  14       41.23       40.54      5.13 o
  -7   1  14      102.08       88.04      5.13 o
  -6   1  14      630.35      643.44      9.86 o
  -5   1  14      218.56      208.89      8.41 o
  -4   1  14       18.48       16.90      2.93 o
  -3   1  14      681.15      708.05      8.15 o
  -2   1  14        4.54       -2.22      3.62 o
  -1   1  14      258.40      238.13      5.08 o
   0   1  14      220.37      219.25      5.04 o
   1   1  14      139.43      135.41      4.62 o
   2   1  14      107.61      111.24      4.44 o
   3   1  14       27.72       23.20      3.65 o
   4   1  14       26.36       27.81      4.13 o
   5   1  14        0.55        0.83      6.28 o
   6   1  14        0.03       -1.94      6.57 o
   7   1  14       28.21       25.42      6.92 o
   8   1  14        1.71        1.89      9.18 o
   9   1  14        0.20        7.85      7.32 o
 -12   2  14        0.39       -0.65      5.82 o
 -11   2  14        0.29       -5.92      8.36 o
 -10   2  14        0.11        8.30      5.94 o
  -9   2  14        6.37       14.57      7.34 o
  -8   2  14        1.60        9.00      8.63 o
  -7   2  14        0.00        6.23      3.74 o
  -6   2  14      326.84      324.05      7.50 o
  -5   2  14       24.46       20.43      3.68 o
  -4   2  14        0.64        4.68      3.25 o
  -3   2  14       14.48       12.61      2.99 o
  -2   2  14      119.32      111.52      5.88 o
  -1   2  14        6.04        0.97      3.92 o
   0   2  14      342.10      345.23      6.19 o
   1   2  14       48.14       45.46      3.91 o
   2   2  14        2.40        4.34      3.52 o
   3   2  14       75.36       63.10      7.80 o
   4   2  14       29.92       21.12      4.24 o
   5   2  14       18.97       26.35      4.59 o
   6   2  14        5.21       -3.73      7.26 o
   7   2  14        3.97        4.32      7.45 o
   8   2  14        0.20        2.50      7.61 o
   9   2  14        0.16       -2.69      6.97 o
 -12   3  14        6.57       11.01      8.22 o
 -11   3  14        2.10        9.18     11.54 o
 -10   3  14        0.84        7.41      9.39 o
  -9   3  14       19.50       33.41      7.73 o
  -8   3  14       20.14       29.92      6.82 o
  -7   3  14       34.22       37.45      6.52 o
  -6   3  14        2.40        1.42      7.71 o
  -5   3  14       31.75       31.19      5.39 o
  -4   3  14       13.40       14.55      4.54 o
  -3   3  14       83.94       83.72      5.88 o
  -2   3  14        2.41       -5.76      5.76 o
  -1   3  14        6.05        3.99      5.94 o
   0   3  14      210.01      205.67      7.88 o
   1   3  14      939.90      929.47     15.24 o
   2   3  14       24.49       18.43      5.58 o
   3   3  14        5.16        5.76      7.80 o
   4   3  14       21.54       16.96      6.13 o
   5   3  14        3.57       -4.22      9.66 o
   6   3  14       23.96       38.12      8.01 o
   7   3  14       11.99       25.22      7.94 o
   8   3  14        1.12        3.44     12.18 o
   9   3  14        4.49        9.36     13.33 o
 -12   4  14        0.46        1.01      9.47 o
 -11   4  14        0.10      -13.29     13.29 o
 -10   4  14        0.15        2.34     11.22 o
  -9   4  14        8.70       17.14      7.43 o
  -8   4  14       23.41       19.41      7.32 o
  -7   4  14        1.64       -8.33      8.88 o
  -6   4  14        7.27       15.65      5.60 o
  -5   4  14        3.07        2.32      5.00 o
  -4   4  14       34.79       34.56      5.58 o
  -3   4  14       81.46       85.53      6.59 o
  -2   4  14       32.49       32.96      5.16 o
  -1   4  14       14.60        4.50      7.30 o
   0   4  14       33.77       32.15      5.55 o
   1   4  14        9.06        3.51      7.71 o
   2   4  14       28.82       21.41      6.27 o
   3   4  14        8.86        8.86      5.83 o
   4   4  14       17.93       18.77      6.52 o
   5   4  14        1.45       12.83      6.56 o
   6   4  14        0.21        4.36     10.21 o
   7   4  14        1.08        3.95     11.43 o
   8   4  14        0.04       11.63      8.93 o
 -11   5  14        0.04      -14.16     14.16 o
 -10   5  14        0.21      -12.30     12.30 o
  -9   5  14        0.31      -11.13     11.13 o
  -8   5  14       31.18       20.61      7.80 o
  -7   5  14        3.70        4.25      9.64 o
  -6   5  14        4.20        6.22      8.40 o
  -5   5  14        2.28       -8.21      8.21 o
  -4   5  14       19.00       24.58      5.85 o
  -3   5  14       32.57       23.87      5.97 o
  -2   5  14       80.29       68.40      6.98 o
  -1   5  14      119.80      112.47      7.58 o
   0   5  14      342.32      307.65     10.89 o
   1   5  14       84.50       78.14      7.51 o
   2   5  14       98.41      121.69      8.17 o
   3   5  14        1.68       -9.11      9.11 o
   4   5  14        1.45       -5.64      9.41 o
   5   5  14        0.05       -0.69     10.28 o
   6   5  14        1.30        1.51     10.37 o
   7   5  14        3.02       -2.09      9.11 o
   8   5  14        1.91        1.42      9.13 o
 -10   6  14        2.88      -12.87     12.87 o
  -9   6  14        0.21       -5.64     12.18 o
  -8   6  14        5.50        7.34     10.60 o
  -7   6  14       18.45        9.32      7.09 o
  -6   6  14        4.99      -10.07     10.07 o
  -5   6  14       11.49        9.57      6.22 o
  -4   6  14        4.60        2.78      8.15 o
  -3   6  14       24.58       27.95      6.38 o
  -2   6  14       83.75       71.53      7.74 o
  -1   6  14        6.76       10.35      6.01 o
   0   6  14        0.35        5.87      8.74 o
   1   6  14        5.63       -1.68      8.44 o
   2   6  14       41.87       37.16      7.69 o
   3   6  14        2.21        0.00     10.28 o
   4   6  14        0.22       -7.57     10.56 o
   5   6  14        3.28      -11.38     11.38 o
   6   6  14        0.41        4.89     10.56 o
   7   6  14        0.27      -13.08     13.08 o
 -10   7  14        0.61       -6.68     14.18 o
  -9   7  14        0.66        2.20      8.97 o
  -8   7  14        1.65       -0.80     12.90 o
  -7   7  14        0.03       -4.41     10.81 o
  -6   7  14        0.52       -6.91     10.49 o
  -5   7  14        6.88       -1.31     10.79 o
  -4   7  14        0.36       -9.43     10.39 o
  -3   7  14        0.00        3.95      6.17 o
  -2   7  14       17.79       33.23      7.18 o
  -1   7  14        4.57       13.63      6.08 o
   0   7  14        3.40       -5.46     10.33 o
   1   7  14        9.50       21.34      6.63 o
   2   7  14        2.68       12.55      7.07 o
   3   7  14       10.58       -4.22     12.18 o
   4   7  14        0.00       -7.57     11.50 o
   5   7  14        0.26        0.83     10.65 o
   6   7  14        0.06       18.98      8.44 o
  -9   8  14        0.10        7.64     12.02 o
  -8   8  14        0.90        5.30     13.52 o
  -7   8  14        8.30        5.78     13.13 o
  -6   8  14        1.02      -12.41     12.41 o
  -5   8  14        2.79      -11.43     11.43 o
  -4   8  14        3.63        1.42     10.65 o
  -3   8  14        5.87        6.93     10.26 o
  -2   8  14        6.21       -4.82     10.21 o
  -1   8  14        0.03       -6.88     10.99 o
   0   8  14        5.73       10.99      7.37 o
   1   8  14        6.03        0.71      7.87 o
   2   8  14       24.44       33.76      8.72 o
   3   8  14       17.94       32.91      8.58 o
   4   8  14        0.89       -7.55     11.89 o
   5   8  14        2.87        2.68      9.27 o
  -7   9  14        1.35        9.16     12.80 o
  -6   9  14        0.12        0.87     12.16 o
  -5   9  14        2.17      -10.72     12.57 o
  -4   9  14        8.99        5.62     12.14 o
  -3   9  14        6.72       -3.92     12.76 o
  -2   9  14        0.03       -8.58     11.34 o
  -1   9  14        0.13      -11.68     11.68 o
   0   9  14        0.46        9.73      7.34 o
   1   9  14        0.05       -8.79     11.61 o
   2   9  14       23.91        0.00     14.55 o
   3   9  14        5.22        1.74     12.87 o
   4   9  14        0.02       20.38      9.11 o
  -6  10  14        0.13        7.21      8.77 o
  -5  10  14        0.35      -14.80     14.80 o
  -4  10  14        0.39       -5.42     13.63 o
  -3  10  14        0.00        0.89     13.22 o
  -2  10  14        0.56      -13.49     13.49 o
  -1  10  14        0.34        4.43     12.39 o
   0  10  14        0.01       -4.38     12.57 o
   1  10  14        0.72        1.79     13.26 o
   2  10  14        0.08        3.72     14.18 o
 -12   1  15        0.20       -5.72     15.01 o
 -11   1  15        0.99       -8.25      8.25 o
 -10   1  15        0.38       -6.01      6.81 o
  -9   1  15       29.93       27.53      5.51 o
  -8   1  15        0.07       -5.53      5.53 o
  -7   1  15      231.18      227.10      7.08 o
  -6   1  15       56.28       59.00      4.69 o
  -5   1  15        0.25       -4.56      4.56 o
  -4   1  15      103.45      115.65      5.77 o
  -3   1  15      106.09       90.72      3.98 o
  -2   1  15       51.43       52.76      3.35 o
  -1   1  15      134.97      131.83      6.26 o
   0   1  15      286.09      282.13      5.91 o
   1   1  15       78.07       70.23      4.08 o
   2   1  15       60.82       48.65      5.84 o
   3   1  15       14.15        8.32      7.34 o
   4   1  15       10.87       21.25      3.91 o
   5   1  15        8.06       15.74      8.15 o
   6   1  15        0.74       -1.29      6.94 o
   7   1  15        0.18      -11.26     11.26 o
   8   1  15        0.40        1.97     11.75 o
   9   1  15        0.07        9.31      8.55 o
 -12   2  15        1.86        8.60      7.37 o
 -11   2  15        0.13       -0.41      8.23 o
 -10   2  15       14.57       19.65      5.56 o
  -9   2  15        5.07       -2.20      7.01 o
  -8   2  15       56.45       63.44      5.32 o
  -7   2  15       69.38       70.88      5.15 o
  -6   2  15       25.16       23.47      4.09 o
  -5   2  15       12.31       10.53      7.91 o
  -4   2  15       33.32       37.71      3.57 o
  -3   2  15      451.62      435.57      7.06 o
  -2   2  15       11.16       13.47      3.06 o
  -1   2  15      260.88      235.54      5.50 o
   0   2  15      134.75      142.51      4.75 o
   1   2  15      150.38      145.69      6.58 o
   2   2  15       25.54       27.61      3.79 o
   3   2  15       68.07       64.88      4.74 o
   4   2  15        0.37       -0.15      5.73 o
   5   2  15        3.51        7.90      5.04 o
   6   2  15        0.77        6.22      5.53 o
   7   2  15        0.23       -2.43     11.87 o
   8   2  15        0.00        1.75      8.64 o
   9   2  15        0.50        3.01      9.57 o
 -12   3  15        0.02       11.27      8.67 o
 -11   3  15        0.13       10.88     11.27 o
 -10   3  15        0.59        0.76     10.74 o
  -9   3  15       26.94       32.01      8.24 o
  -8   3  15       11.08       22.92      6.06 o
  -7   3  15      177.38      174.72      9.69 o
  -6   3  15       14.19       12.02      5.48 o
  -5   3  15       13.67        8.83      5.44 o
  -4   3  15       89.79       94.17      6.22 o
  -3   3  15        1.98       -2.32      6.61 o
  -2   3  15       15.68       21.00      4.68 o
  -1   3  15       78.41       92.60      6.34 o
   0   3  15      512.41      490.30     11.46 o
   1   3  15       90.32       80.46      6.63 o
   2   3  15      179.86      187.60      8.61 o
   3   3  15        0.04        5.32      5.21 o
   4   3  15        0.30       -1.12      8.01 o
   5   3  15        0.37        7.02      6.24 o
   6   3  15       14.64       31.35      7.92 o
   7   3  15        0.14        3.58      7.73 o
   8   3  15        2.98       16.45      8.31 o
 -12   4  15        0.11       -6.82     13.47 o
 -11   4  15        0.71        6.13     11.15 o
 -10   4  15        0.35       -4.73     11.73 o
  -9   4  15        3.45       10.58      7.32 o
  -8   4  15       22.82        9.39     10.46 o
  -7   4  15        7.72       10.67      6.17 o
  -6   4  15       14.20       16.41      5.94 o
  -5   4  15       11.82       11.63      5.81 o
  -4   4  15      164.71      155.88      8.24 o
  -3   4  15       49.21       44.04      5.60 o
  -2   4  15      142.41      110.68      7.55 o
  -1   4  15      163.32      154.73      7.74 o
   0   4  15       48.89       46.91      5.90 o
   1   4  15        6.17        8.79      5.23 o
   2   4  15        0.73       -6.47      7.71 o
   3   4  15       34.71       43.72      6.54 o
   4   4  15       10.54       20.47      6.61 o
   5   4  15        3.07        4.73     10.51 o
   6   4  15        0.07       -6.61     11.59 o
   7   4  15        0.20       -6.65     12.32 o
   8   4  15        0.42        3.60     12.64 o
 -11   5  15        0.35       -5.53     13.17 o
 -10   5  15        0.73       -9.18     12.80 o
  -9   5  15        2.20       -6.79     11.45 o
  -8   5  15       16.36        6.08     11.40 o
  -7   5  15        2.43        4.08      6.59 o
  -6   5  15        9.05       -0.57      9.39 o
  -5   5  15        0.05        0.00      8.21 o
  -4   5  15       23.75       17.65      6.10 o
  -3   5  15       59.06       51.55      6.84 o
  -2   5  15       97.44       91.46      7.90 o
  -1   5  15        0.01       -7.92      7.92 o
   0   5  15        3.35        4.41      7.64 o
   1   5  15       16.50       19.32      5.97 o
   2   5  15       12.39       23.11      6.56 o
   3   5  15       16.00       12.55      6.82 o
   4   5  15       10.37       16.29      7.11 o
   5   5  15        8.68        8.17      7.66 o
   6   5  15        4.49        7.82     11.43 o
   7   5  15        0.91        9.66     11.96 o
   8   5  15        5.74       12.60     14.66 o
 -10   6  15        2.39        3.58     11.91 o
  -9   6  15        0.49       -2.43     11.17 o
  -8   6  15        9.88       11.01     11.57 o
  -7   6  15        2.99        6.47      7.32 o
  -6   6  15        1.58       -9.52      9.52 o
  -5   6  15        1.64        8.40     10.33 o
  -4   6  15       53.18       47.37      7.90 o
  -3   6  15       32.37       35.59      6.20 o
  -2   6  15       95.74      100.73      8.10 o
  -1   6  15       70.86       75.81      7.53 o
   0   6  15       74.55       88.19      7.87 o
   1   6  15        3.25        7.50      6.61 o
   2   6  15        4.42       -0.62     10.35 o
   3   6  15        0.78       -9.89      9.89 o
   4   6  15        0.28       -6.40     10.23 o
   5   6  15        0.65        3.83      9.39 o
   6   6  15        2.70        2.52     13.24 o
   7   6  15        5.12        4.68     13.72 o
 -10   7  15        0.19      -14.07     14.07 o
  -9   7  15        1.71       -1.77     11.56 o
  -8   7  15        1.88      -10.67     10.67 o
  -7   7  15        7.68        4.50     10.88 o
  -6   7  15        0.94       -4.22     11.29 o
  -5   7  15        0.72        1.35     10.44 o
  -4   7  15        8.33       18.54      6.95 o
  -3   7  15        3.52        3.76      9.36 o
  -2   7  15        0.00        0.00      8.88 o
  -1   7  15        4.21       -6.72     10.30 o
   0   7  15        6.60        1.88     10.33 o
   1   7  15        8.39        6.49     10.85 o
   2   7  15        0.25      -10.78     10.78 o
   3   7  15        0.11        8.38      7.41 o
   4   7  15        2.41        2.34     11.24 o
   5   7  15        0.12      -10.03     12.30 o
   6   7  15        0.02       -6.36     14.02 o
  -9   8  15        1.40        0.96     14.32 o
  -8   8  15        1.42        4.47     12.35 o
  -7   8  15        0.25        6.65     10.83 o
  -6   8  15        0.02        6.26     11.08 o
  -5   8  15        1.50      -11.29     11.29 o
  -4   8  15        0.19      -11.73     11.73 o
  -3   8  15       10.96        7.82      7.94 o
  -2   8  15       11.20        4.93     10.81 o
  -1   8  15        1.51       -4.15      9.91 o
   0   8  15        5.84        2.11      7.64 o
   1   8  15        5.28       -7.30     10.78 o
   2   8  15       20.62        3.05     13.17 o
   3   8  15        8.64        2.43     13.06 o
   4   8  15        2.66        3.44     11.86 o
   5   8  15        0.47        6.40     13.08 o
  -7   9  15        0.45       -6.42     13.10 o
  -6   9  15        0.32       -0.87     13.49 o
  -5   9  15        1.09        5.48      8.47 o
  -4   9  15        0.04        3.26      8.15 o
  -3   9  15        0.73       -9.66     12.78 o
  -2   9  15        0.89        7.96     11.15 o
  -1   9  15        3.11       -8.63     11.22 o
   0   9  15        1.08       -9.57     11.54 o
   1   9  15        0.54      -12.76     12.76 o
   2   9  15        5.28        0.00     13.38 o
   3   9  15        0.60       -1.79     13.13 o
   4   9  15        4.97       10.44     13.91 o
  -5  10  15        2.86      -11.34     13.29 o
  -4  10  15        1.11        2.75     13.01 o
  -3  10  15        0.33      -13.97     13.97 o
  -2  10  15        0.29      -12.55     12.55 o
  -1  10  15        0.23        4.86      8.97 o
   0  10  15        0.05      -11.66     12.57 o
   1  10  15        0.83      -11.96     13.29 o
   2  10  15        5.01        1.90     14.62 o
 -12   0  16        3.08        2.68     12.07 o
 -11   0  16        2.08        7.11     11.52 o
 -10   0  16       63.26       69.89      9.27 o
  -9   0  16        2.03       -1.86      9.13 o
  -8   0  16       84.55       95.05      8.29 o
  -7   0  16      334.72      317.43     11.56 o
  -6   0  16      205.84      201.61      8.64 o
  -5   0  16      620.44      625.14     12.64 o
  -4   0  16       28.94       37.59      4.66 o
  -3   0  16      422.22      415.10      9.68 o
  -2   0  16      128.86      111.51      5.99 o
  -1   0  16       43.34       48.38      4.59 o
   0   0  16      525.43      499.34     11.14 o
   1   0  16        1.38       -1.95      6.33 o
   2   0  16        4.25        0.00      6.75 o
   3   0  16       77.17       62.02      6.45 o
   4   0  16       12.93       10.10      6.31 o
   5   0  16       15.19       25.20      5.97 o
   6   0  16       11.07        7.55      7.37 o
   7   0  16        3.23       -9.82     11.08 o
   8   0  16        0.00        1.70     11.24 o
   9   0  16        1.78        8.74     13.77 o
 -12   1  16        1.36       10.30      8.91 o
 -11   1  16        4.47       -6.96     10.73 o
 -10   1  16        3.88        7.27      6.22 o
  -9   1  16       67.64       82.99      6.08 o
  -8   1  16       12.48       14.41      4.69 o
  -7   1  16       39.36       35.35     12.36 o
  -6   1  16      496.90      474.60      8.72 o
  -5   1  16       36.20       36.19      3.90 o
  -4   1  16      369.23      398.57     13.00 o
  -3   1  16      285.19      294.47      5.99 o
  -2   1  16       42.19       51.45      3.33 o
  -1   1  16       16.27        3.96      3.75 o
   0   1  16     1297.79     1217.90     14.50 o
   1   1  16       12.18       18.10      3.36 o
   2   1  16       51.50       42.85      4.15 o
   3   1  16       13.83        8.88      3.87 o
   4   1  16        0.72        4.62      5.81 o
   5   1  16        1.75        8.05      5.13 o
   6   1  16        1.53        9.06      5.62 o
   7   1  16        0.10        5.10     11.04 o
   8   1  16        0.04        1.42     11.09 o
 -12   2  16        2.11       -9.29      9.29 o
 -11   2  16        0.06        7.86      7.77 o
 -10   2  16        7.77        5.82     12.87 o
  -9   2  16        1.45        3.39      5.40 o
  -8   2  16       13.10       11.87      7.70 o
  -7   2  16       48.39       37.87      4.93 o
  -6   2  16      328.46      327.92      7.74 o
  -5   2  16       97.77       99.00      4.82 o
  -4   2  16      107.07      103.30      4.47 o
  -3   2  16        2.13       -0.73      3.30 o
  -2   2  16       89.95       94.24      4.29 o
  -1   2  16        9.91        4.81      7.80 o
   0   2  16       50.99       50.03      4.09 o
   1   2  16       19.59       25.44      8.00 o
   2   2  16        7.67       12.24      3.67 o
   3   2  16       30.60       27.65      4.18 o
   4   2  16        0.47        0.08      5.92 o
   5   2  16       20.82       24.48      8.58 o
   6   2  16        1.30        7.44      6.21 o
   7   2  16        0.48        2.29      7.61 o
   8   2  16        0.65       -0.33      8.70 o
 -12   3  16        0.86        5.64     12.39 o
 -11   3  16        0.01        3.37     11.82 o
 -10   3  16        0.01       -3.01     10.00 o
  -9   3  16        5.43        8.33      7.27 o
  -8   3  16        4.79       -9.96      9.96 o
  -7   3  16      105.94      105.07      8.31 o
  -6   3  16       51.92       57.15      6.50 o
  -5   3  16       58.18       42.85      6.50 o
  -4   3  16      129.79      131.84      6.98 o
  -3   3  16       32.87       24.88      5.16 o
  -2   3  16       53.62       57.75      5.58 o
  -1   3  16        5.45        2.00      6.77 o
   0   3  16      366.89      347.03     10.25 o
   1   3  16       45.85       55.98      5.83 o
   2   3  16        0.19        3.40      5.28 o
   3   3  16       53.67       52.63      7.25 o
   4   3  16        2.55       -2.39      9.06 o
   5   3  16        0.89       -0.64      9.25 o
   6   3  16        8.42       19.89      7.43 o
   7   3  16        8.10       11.24     11.36 o
   8   3  16        0.88       -7.16     13.08 o
 -11   4  16        0.01       12.35      8.19 o
 -10   4  16        2.14       -9.50     11.63 o
  -9   4  16        0.04        9.87     10.26 o
  -8   4  16        3.49      -10.42     10.42 o
  -7   4  16        3.66       -3.51      8.93 o
  -6   4  16       69.59       58.05      7.39 o
  -5   4  16        9.78       11.20      5.25 o
  -4   4  16        4.66        5.14      5.09 o
  -3   4  16        5.25        9.32      4.96 o
  -2   4  16        0.84       -1.31      6.84 o
  -1   4  16       25.22       22.17      5.51 o
   0   4  16        2.77       11.96      5.00 o
   1   4  16        0.29        3.88      6.77 o
   2   4  16        0.03        4.20      8.17 o
   3   4  16       15.88       14.00      6.72 o
   4   4  16        0.89        4.45      9.11 o
   5   4  16        0.29       -4.13      9.82 o
   6   4  16        0.48        4.64     11.54 o
   7   4  16        9.39       11.75     12.39 o
   8   4  16        0.62      -13.74     13.74 o
 -11   5  16        0.55      -13.63     13.63 o
 -10   5  16        0.85        6.72     12.05 o
  -9   5  16        0.07        4.52     11.36 o
  -8   5  16        0.09       -3.83      7.37 o
  -7   5  16        7.21       -9.98      9.98 o
  -6   5  16       79.21       81.28      8.15 o
  -5   5  16        8.42        6.59      6.08 o
  -4   5  16      114.59      103.95      8.01 o
  -3   5  16        4.74       -1.54      8.51 o
  -2   5  16       21.40       23.15      6.29 o
  -1   5  16        8.73        5.97      5.81 o
   0   5  16        2.97       10.76      5.85 o
   1   5  16       23.92       20.17      6.33 o
   2   5  16        9.78       16.41      6.13 o
   3   5  16        5.75       18.63      6.54 o
   4   5  16        5.71       10.07     10.83 o
   5   5  16        0.38        5.14     10.21 o
   6   5  16       10.05      -12.35     13.75 o
   7   5  16        1.73       10.88      9.22 o
 -10   6  16        2.25       -7.18     12.55 o
  -9   6  16        0.95        4.04     11.54 o
  -8   6  16        0.52        3.01     10.67 o
  -7   6  16        0.55       -2.09      9.98 o
  -6   6  16        1.50        9.45      6.91 o
  -5   6  16       20.50       33.92      7.05 o
  -4   6  16       95.72       83.26      8.59 o
  -3   6  16       13.71        8.31      6.31 o
  -2   6  16        0.08        7.23      8.28 o
  -1   6  16        2.58        7.55      6.26 o
   0   6  16       10.08       14.94      6.24 o
   1   6  16        0.48       -2.71      6.24 o
   2   6  16        5.07       -0.64      9.59 o
   3   6  16        1.56        0.69      7.00 o
   4   6  16        6.23        4.38     10.12 o
   5   6  16        3.57        7.14     12.37 o
   6   6  16        3.99        5.28      9.09 o
   7   6  16       10.36       13.01     10.65 o
 -10   7  16        0.60        0.96     13.40 o
  -9   7  16        1.16        0.87      8.81 o
  -8   7  16        0.01       -1.63     12.14 o
  -7   7  16        0.92        6.86      9.61 o
  -6   7  16        0.15        2.52      7.21 o
  -5   7  16       12.77        8.19     10.97 o
  -4   7  16       10.82        7.30     10.62 o
  -3   7  16        0.57        4.52      9.11 o
  -2   7  16       13.63       20.08      6.59 o
  -1   7  16       34.65       37.25      7.23 o
   0   7  16        0.67        2.59      9.59 o
   1   7  16        0.06       -5.37     10.60 o
   2   7  16        1.05      -10.62     10.62 o
   3   7  16        3.92        4.89      7.71 o
   4   7  16        4.02       -9.59     13.13 o
   5   7  16        2.03        7.76     11.45 o
   6   7  16        0.07       -0.94     14.11 o
  -8   8  16        0.52       -7.18     14.02 o
  -7   8  16        5.73       13.06      8.65 o
  -6   8  16        3.99       -8.03     13.26 o
  -5   8  16        3.24        3.07     10.90 o
  -4   8  16        2.43       17.90      7.41 o
  -3   8  16        1.02        7.66      7.50 o
  -2   8  16        7.16        5.67     11.29 o
  -1   8  16       35.71       34.91      8.56 o
   0   8  16        4.92       -2.91     11.59 o
   1   8  16       12.28       25.93      7.73 o
   2   8  16       10.63       -2.36     12.57 o
   3   8  16        0.02        9.16     11.50 o
   4   8  16        2.18       -5.25     12.90 o
   5   8  16        0.61       14.55      9.20 o
  -7   9  16        1.19        8.38     12.60 o
  -6   9  16        0.77       -6.26     11.13 o
  -5   9  16       10.70       19.73      9.09 o
  -4   9  16        1.38       12.14      9.04 o
  -3   9  16        3.33       13.95      8.40 o
  -2   9  16        1.02        8.79     12.51 o
  -1   9  16        3.12        1.61     12.32 o
   0   9  16        1.99        9.82     12.51 o
   1   9  16        7.74       15.99      9.29 o
   2   9  16        3.12       -4.38     13.97 o
   3   9  16        0.07      -14.09     14.09 o
  -5  10  16        0.49      -12.46     14.23 o
  -4  10  16        1.04      -13.95     13.95 o
  -3  10  16        1.51        8.31     13.84 o
  -2  10  16        1.07       25.61      9.25 o
  -1  10  16        5.23       -7.21     14.27 o
   0  10  16        0.82        3.67     14.50 o
   1  10  16        4.43       -3.76     14.80 o
 -12   1  17        0.96       -0.93      8.90 o
 -11   1  17        0.28        1.21      7.89 o
 -10   1  17        0.20       -3.56      7.45 o
  -9   1  17       11.39       19.37      5.00 o
  -8   1  17        0.57        0.45      8.01 o
  -7   1  17       28.25       26.44      4.29 o
  -6   1  17       21.62       18.38      4.10 o
  -5   1  17      287.15      278.69      6.76 o
  -4   1  17        2.96       -0.07      4.22 o
  -3   1  17      231.22      204.00      7.78 o
  -2   1  17       34.71       35.55      3.44 o
  -1   1  17       80.08       72.90      4.27 o
   0   1  17      441.22      433.73     11.30 o
   1   1  17        0.15        1.82      3.77 o
   2   1  17       14.50       16.63      4.22 o
   3   1  17        1.06        0.42      5.86 o
   4   1  17        0.46       -0.49      6.51 o
   5   1  17        0.35        6.67      7.25 o
   6   1  17        0.23        4.12      7.13 o
   7   1  17        7.59        5.13      8.44 o
   8   1  17        0.41        0.90      8.22 o
 -12   2  17        0.04        9.17      8.83 o
 -11   2  17        0.93        2.63      8.34 o
 -10   2  17        0.32        2.20      6.70 o
  -9   2  17        4.63        8.05      5.84 o
  -8   2  17       20.59       21.61      4.98 o
  -7   2  17      159.19      164.86      6.79 o
  -6   2  17       19.60        9.39      4.18 o
  -5   2  17       27.82       17.91      4.05 o
  -4   2  17       13.03        3.22      3.93 o
  -3   2  17        0.03       -5.71      5.71 o
  -2   2  17       10.61       16.20      3.16 o
  -1   2  17        4.01       11.74      5.40 o
   0   2  17       34.91       38.49      4.08 o
   1   2  17      140.57      135.20      5.63 o
   2   2  17       66.26       62.96      4.72 o
   3   2  17       13.43        8.96      4.38 o
   4   2  17        2.21        0.81      7.04 o
   5   2  17       40.07       47.98      9.26 o
   6   2  17        0.70        3.38      7.00 o
   7   2  17        5.17        4.99      8.37 o
   8   2  17        0.12       -5.04      9.36 o
 -12   3  17        0.92      -13.26     14.43 o
 -11   3  17        0.19        9.34      8.03 o
 -10   3  17        0.00        7.53     10.21 o
  -9   3  17       27.65       35.87      7.99 o
  -8   3  17       22.53       22.54      7.14 o
  -7   3  17        0.28        1.12      8.44 o
  -6   3  17       47.71       53.48      6.61 o
  -5   3  17      116.33       88.73      7.37 o
  -4   3  17       21.13       35.98      5.30 o
  -3   3  17      227.45      189.74      8.45 o
  -2   3  17        1.91       -1.26      7.11 o
  -1   3  17       25.77       31.60      5.21 o
   0   3  17      209.53      206.37      8.77 o
   1   3  17        7.78        0.94      7.04 o
   2   3  17       27.52       21.41      6.24 o
   3   3  17        0.92       -9.06      9.22 o
   4   3  17        0.19        2.43      8.67 o
   5   3  17        0.50        6.20      7.16 o
   6   3  17        0.85        0.76     10.88 o
   7   3  17       10.34        9.98     12.90 o
   8   3  17        2.13        1.88     14.53 o
 -11   4  17        0.73       -7.96     12.18 o
 -10   4  17        1.23        1.58     10.65 o
  -9   4  17        1.42       -2.18     10.62 o
  -8   4  17        2.46        7.21      9.59 o
  -7   4  17       30.77       36.19      7.57 o
  -6   4  17        2.22       -1.65      8.05 o
  -5   4  17        0.01        1.03      7.87 o
  -4   4  17      118.56      108.34      7.83 o
  -3   4  17      133.19      136.89      7.83 o
  -2   4  17        3.70       16.34      4.89 o
  -1   4  17       64.56       62.06      6.38 o
   0   4  17        9.58       11.84      5.48 o
   1   4  17       11.28        1.03      8.17 o
   2   4  17        5.44       -9.09      9.09 o
   3   4  17        0.26        3.03      9.13 o
   4   4  17        6.86       14.92      7.04 o
   5   4  17       27.71       36.69      8.86 o
   6   4  17        8.87        6.29     12.21 o
   7   4  17       22.11       24.76      9.59 o
 -11   5  17        1.38       11.20     12.71 o
 -10   5  17        0.90       -1.68     12.41 o
  -9   5  17        0.00        3.88     10.39 o
  -8   5  17       22.73       -2.82     11.34 o
  -7   5  17       13.43        9.80      7.25 o
  -6   5  17       10.62       16.57      6.98 o
  -5   5  17        6.52       -2.82      9.18 o
  -4   5  17        7.35        0.00      8.77 o
  -3   5  17        6.20        4.15      7.76 o
  -2   5  17        3.52        1.03      7.37 o
  -1   5  17       24.75       28.04      6.20 o
   0   5  17       14.20        9.09      9.52 o
   1   5  17       14.93       39.17      6.52 o
   2   5  17       22.91       20.10      6.91 o
   3   5  17        1.08        4.82      6.70 o
   4   5  17        0.78        2.09     11.27 o
   5   5  17        1.11      -11.66     11.66 o
   6   5  17        2.60        4.25     11.93 o
   7   5  17        0.03       -3.74     11.77 o
 -10   6  17        1.18       10.72      8.03 o
  -9   6  17        3.98        4.13     11.61 o
  -8   6  17        0.68       -6.10     11.29 o
  -7   6  17        0.03       -3.56     10.78 o
  -6   6  17       29.53       28.85      7.78 o
  -5   6  17        9.80       25.63      6.65 o
  -4   6  17        6.45        1.22      9.34 o
  -3   6  17        8.73        5.23      9.04 o
  -2   6  17        0.12       -8.67      8.67 o
  -1   6  17        1.48       -3.49      8.77 o
   0   6  17       25.96       25.06      7.39 o
   1   6  17        0.01       -5.00      9.41 o
   2   6  17        0.32       -3.97      9.84 o
   3   6  17        0.10        0.00     10.30 o
   4   6  17        8.33        3.03     10.90 o
   5   6  17        0.05        5.00     11.91 o
   6   6  17        3.01        3.63     13.10 o
  -9   7  17        0.06       -8.05     12.87 o
  -8   7  17        1.04        2.09      8.26 o
  -7   7  17        1.67        5.48     12.46 o
  -6   7  17        0.09        7.34      9.80 o
  -5   7  17        1.72       10.23      7.27 o
  -4   7  17        2.95       -1.35      9.66 o
  -3   7  17        0.03        1.95      9.25 o
  -2   7  17       14.42        6.47     10.95 o
  -1   7  17       12.66       17.62      7.60 o
   0   7  17        1.62       -8.67     10.72 o
   1   7  17       23.17       26.11      8.10 o
   2   7  17        0.26      -10.23     11.70 o
   3   7  17        5.95       -5.39     11.13 o
   4   7  17        2.73        9.06     12.57 o
   5   7  17        3.29       -1.81     12.85 o
  -8   8  17        0.39        3.63     13.29 o
  -7   8  17        0.10       -6.03     12.83 o
  -6   8  17        3.90        6.95      8.26 o
  -5   8  17        0.04       -3.14     11.15 o
  -4   8  17        7.20       15.63      7.41 o
  -3   8  17        1.60        8.05      7.60 o
  -2   8  17        0.66        1.81      7.71 o
  -1   8  17        4.71       17.62      7.78 o
   0   8  17        2.91      -11.47     11.47 o
   1   8  17        6.77       14.75      7.76 o
   2   8  17        1.11       15.42      8.10 o
   3   8  17        0.00       -5.09     12.48 o
   4   8  17        0.06        2.71     12.60 o
  -7   9  17        0.22        7.62     12.18 o
  -6   9  17        2.15       -4.54     13.19 o
  -5   9  17        0.02       -4.41     12.60 o
  -4   9  17        0.83        2.57     11.36 o
  -3   9  17        0.14        1.65      7.99 o
  -2   9  17        2.54        4.08     11.82 o
  -1   9  17        1.75        4.54      8.56 o
   0   9  17        3.64       12.16      9.18 o
   1   9  17        5.06       -6.93     14.50 o
   2   9  17        2.23       -7.21     13.54 o
   3   9  17        3.54       15.44      9.29 o
  -4  10  17        0.00       -0.96     13.79 o
  -3  10  17        2.32       11.06     11.96 o
  -2  10  17        0.86       -8.26     14.11 o
  -1  10  17        4.00       24.92      8.67 o
   0  10  17        0.14        4.68     13.15 o
 -12   0  18        0.30        2.25      8.74 o
 -11   0  18        0.56       -3.19     11.13 o
 -10   0  18        0.65       -8.74     11.84 o
  -9   0  18        3.53        7.78      8.83 o
  -8   0  18      128.95      127.28      9.39 o
  -7   0  18       67.00       71.84      7.16 o
  -6   0  18       62.89       65.53      6.73 o
  -5   0  18        6.01        8.93      4.68 o
  -4   0  18        0.92        4.89      6.08 o
  -3   0  18      113.94      116.63      6.75 o
  -2   0  18       89.34       94.97      6.40 o
  -1   0  18      741.91      738.72     13.64 o
   0   0  18        0.01        2.27      5.07 o
   1   0  18       51.04       43.91      5.90 o
   2   0  18       26.53       34.40      5.71 o
   3   0  18       47.66       64.12      6.89 o
   4   0  18        6.38       -0.60      9.02 o
   5   0  18       10.65       18.31      7.04 o
   6   0  18        1.31        0.00     11.17 o
   7   0  18        0.76        6.68      7.76 o
   8   0  18        1.65        6.52     12.71 o
 -12   1  18        0.51        8.97      9.05 o
 -11   1  18        0.02        9.20      9.84 o
 -10   1  18       19.32        8.29      9.18 o
  -9   1  18        4.13        1.06      5.84 o
  -8   1  18       59.50       68.20      8.06 o
  -7   1  18       17.49       26.56      4.57 o
  -6   1  18       20.11       12.30      8.77 o
  -5   1  18       29.94       21.85      6.62 o
  -4   1  18      134.67      135.51      5.08 o
  -3   1  18       73.96       56.76      5.84 o
  -2   1  18      178.25      176.77      5.42 o
  -1   1  18      677.90      623.27      9.17 o
   0   1  18     1084.54      983.42     17.40 o
   1   1  18        8.79        6.74      4.20 o
   2   1  18        1.45       -3.63      5.27 o
   3   1  18       95.47       80.83      5.48 o
   4   1  18        2.52       -3.64      6.33 o
   5   1  18        0.85       -7.25      7.25 o
   6   1  18       26.02       36.30      5.79 o
   7   1  18        1.16       -8.57      8.57 o
   8   1  18        0.68        0.52     11.92 o
 -12   2  18        0.77        4.56     16.38 o
 -11   2  18        0.10       -0.44      8.60 o
 -10   2  18        1.12        2.60      7.96 o
  -9   2  18        8.15        7.99      7.45 o
  -8   2  18        1.67       -2.96      6.77 o
  -7   2  18      123.18      116.68      9.99 o
  -6   2  18        8.99       11.88      5.60 o
  -5   2  18       34.19       31.30      4.31 o
  -4   2  18       77.11       89.78     10.48 o
  -3   2  18       57.17       49.97      3.88 o
  -2   2  18      113.92      116.27      4.85 o
  -1   2  18       21.76       20.29      3.94 o
   0   2  18        1.25       -2.63      7.66 o
   1   2  18        1.98        2.19      5.09 o
   2   2  18        3.89        4.62      5.53 o
   3   2  18       30.54       31.88      4.84 o
   4   2  18        2.44        3.06      5.06 o
   5   2  18        0.22        5.12      6.84 o
   6   2  18       14.24       12.12     11.45 o
   7   2  18        5.00       15.01      6.78 o
   8   2  18        0.00       -6.59      9.77 o
 -12   3  18        0.04      -10.46     13.40 o
 -11   3  18        0.01       -3.37     11.96 o
 -10   3  18        0.14       -4.66     11.73 o
  -9   3  18        1.89        8.35     10.23 o
  -8   3  18        2.10       12.07      6.79 o
  -7   3  18        0.79       -9.09      9.09 o
  -6   3  18        0.90       -5.81      7.87 o
  -5   3  18       19.71       25.36      6.17 o
  -4   3  18       11.46       10.65      5.39 o
  -3   3  18       10.34       13.36      5.12 o
  -2   3  18       69.50       60.96      6.17 o
  -1   3  18        1.22        2.71      7.14 o
   0   3  18       18.04       19.21      5.65 o
   1   3  18        6.19       -5.97      7.99 o
   2   3  18        5.62        8.17      9.18 o
   3   3  18        1.56        8.12      8.21 o
   4   3  18        1.70      -10.23     10.23 o
   5   3  18        1.97      -10.21     10.21 o
   6   3  18        3.28        5.44      8.15 o
   7   3  18        0.06      -13.38     13.38 o
 -11   4  18        0.11        7.94     11.73 o
 -10   4  18        0.71       -1.63     12.41 o
  -9   4  18        0.25        9.16      7.02 o
  -8   4  18       56.06       57.97      8.45 o
  -7   4  18      102.98       88.22      8.68 o
  -6   4  18       13.96       23.52      6.47 o
  -5   4  18       18.39       29.88      6.13 o
  -4   4  18        3.99        2.02      7.25 o
  -3   4  18      118.29      113.76      7.55 o
  -2   4  18        2.90        3.37      7.23 o
  -1   4  18       18.11       24.74      5.62 o
   0   4  18        0.26       11.73      5.32 o
   1   4  18        2.56       17.74      5.78 o
   2   4  18       42.59       37.13      6.98 o
   3   4  18        3.33        5.58      8.90 o
   4   4  18        1.15       11.01      6.91 o
   5   4  18       17.80       34.01      7.64 o
   6   4  18       20.83       40.71      9.18 o
   7   4  18        1.10      -11.04     14.94 o
 -11   5  18        0.12      -13.54     13.54 o
 -10   5  18        1.11       -0.87     13.17 o
  -9   5  18        0.78       10.14     11.01 o
  -8   5  18       12.01       13.75      7.60 o
  -7   5  18        4.65       11.96      7.27 o
  -6   5  18       22.03        6.79     10.35 o
  -5   5  18       22.84       16.22      6.47 o
  -4   5  18        1.05       -2.78      8.60 o
  -3   5  18       12.53        5.92      8.74 o
  -2   5  18       33.05       26.23      6.86 o
  -1   5  18        3.03       13.54      5.58 o
   0   5  18       19.29        8.97      9.09 o
   1   5  18        0.82       -2.94      8.79 o
   2   5  18        0.00       -6.84      8.88 o
   3   5  18       12.96       20.38      7.99 o
   4   5  18        1.40        8.10     10.03 o
   5   5  18        0.33       -6.84      8.49 o
   6   5  18        0.99       14.98      8.26 o
   7   5  18        1.03       16.91      9.29 o
 -10   6  18        2.92       20.95      9.04 o
  -9   6  18        3.42       -1.68     12.09 o
  -8   6  18        6.63        2.34     11.08 o
  -7   6  18        7.18       -1.45     13.10 o
  -6   6  18        4.01        5.42     10.53 o
  -5   6  18        0.10        8.47      8.90 o
  -4   6  18       17.00       17.83      6.84 o
  -3   6  18        0.00        3.01      8.93 o
  -2   6  18       34.87       42.11      7.41 o
  -1   6  18        0.49       -6.63      9.36 o
   0   6  18        0.98       -4.36      9.25 o
   1   6  18        1.49        7.14      9.66 o
   2   6  18        5.35        3.40     10.51 o
   3   6  18       11.03       13.45      7.96 o
   4   6  18        0.54       -9.55     12.02 o
   5   6  18        7.50       10.35     11.77 o
   6   6  18        0.69       -3.76     12.67 o
  -9   7  18       10.45      -14.55     14.55 o
  -8   7  18        5.71       24.69      8.19 o
  -7   7  18        0.84       -4.75     10.81 o
  -6   7  18       25.76       18.20      8.90 o
  -5   7  18       10.50       10.85     11.54 o
  -4   7  18        1.69        8.21      9.50 o
  -3   7  18        1.79       -6.72      9.34 o
  -2   7  18       15.63       -4.68     11.57 o
  -1   7  18       23.04       32.38      7.48 o
   0   7  18        9.65       13.52      7.53 o
   1   7  18        0.46        2.16     11.08 o
   2   7  18        2.21        7.50      9.66 o
   3   7  18        8.88       14.71      7.80 o
   4   7  18        1.23       -6.06     11.77 o
   5   7  18        0.00        9.32      9.09 o
  -8   8  18        6.79       -2.80     13.77 o
  -7   8  18        0.91      -11.84     11.84 o
  -6   8  18        2.28        3.35     13.10 o
  -5   8  18        2.69        2.82      8.77 o
  -4   8  18        1.56       -4.59     10.78 o
  -3   8  18        0.37       -8.26     11.22 o
  -2   8  18        2.46       -6.75     10.78 o
  -1   8  18        0.83       -6.03      8.24 o
   0   8  18        0.21        3.88      7.73 o
   1   8  18        0.02      -12.69     12.69 o
   2   8  18        1.27       14.92      7.99 o
   3   8  18        0.12      -13.19     13.19 o
   4   8  18        0.01        7.55     12.53 o
  -7   9  18        1.06       -8.70     14.69 o
  -6   9  18        0.10       -2.80     14.32 o
  -5   9  18        0.59        2.68     12.69 o
  -4   9  18        0.36        2.13      8.56 o
  -3   9  18        1.25        5.05      8.38 o
  -2   9  18        3.52        2.52     12.25 o
  -1   9  18        0.80      -11.82     12.87 o
   0   9  18        0.54      -10.37     13.38 o
   1   9  18        0.00        4.45     11.91 o
   2   9  18        0.31       -2.75     13.58 o
  -4  10  18        0.51        9.52     12.71 o
  -3  10  18        2.84       15.03      8.56 o
  -2  10  18        8.58       -4.68     15.95 o
  -1  10  18        0.54      -13.38     13.38 o
   0  10  18        3.21       26.00      9.59 o
 -12   1  19        0.17       11.76      6.99 o
 -11   1  19        0.34       -2.12     11.21 o
 -10   1  19        1.35       -2.55      9.63 o
  -9   1  19        0.61        6.71      6.49 o
  -8   1  19        3.11       -4.48     13.25 o
  -7   1  19       57.31       70.45      9.54 o
  -6   1  19        5.06        6.73      8.09 o
  -5   1  19        9.80        7.30      8.55 o
  -4   1  19       70.97       64.06      4.21 o
  -3   1  19      133.82      151.75      5.33 o
  -2   1  19       12.03       11.67      4.39 o
  -1   1  19      257.12      233.39      7.12 o
   0   1  19       26.01       38.96      4.45 o
   1   1  19        4.96        5.14      4.35 o
   2   1  19       85.19       84.40      5.25 o
   3   1  19       13.23       11.52     20.23 o
   4   1  19        2.73        7.03      5.90 o
   5   1  19        1.17        4.80      5.65 o
   6   1  19        0.56       12.63      6.64 o
   7   1  19        0.03       -2.88      7.42 o
   8   1  19        0.04       -9.61      9.61 o
 -12   2  19        0.09       -0.02     11.97 o
 -11   2  19        6.54       12.26      7.22 o
 -10   2  19        0.78        2.51      7.47 o
  -9   2  19       14.54       10.43      5.99 o
  -8   2  19        5.92        1.34      7.43 o
  -7   2  19       21.51       33.00      8.01 o
  -6   2  19        4.28        2.58      5.79 o
  -5   2  19        8.81        7.87      6.84 o
  -4   2  19       99.33       80.51      7.24 o
  -3   2  19      141.12      115.77      6.75 o
  -2   2  19      340.69      303.74      7.22 o
  -1   2  19      592.61      577.68      9.35 o
   0   2  19       17.96       13.58      4.04 o
   1   2  19       40.42       43.01     11.19 o
   2   2  19        4.72        3.75      4.63 o
   3   2  19        5.63        0.06      4.96 o
   4   2  19        0.06        3.31      6.45 o
   5   2  19        4.42        6.70      7.59 o
   6   2  19       21.67       37.13      6.55 o
   7   2  19        0.61       -4.83      9.17 o
 -12   3  19        0.00       -0.94     13.88 o
 -11   3  19        0.00        8.72     12.02 o
 -10   3  19        1.06      -11.70     11.70 o
  -9   3  19        0.01       -6.42     10.72 o
  -8   3  19        0.00        6.47      9.45 o
  -7   3  19       80.96       90.07      8.47 o
  -6   3  19        0.71        6.08      7.64 o
  -5   3  19        7.30       -2.55      7.89 o
  -4   3  19       41.88       38.79      5.83 o
  -3   3  19       60.80       60.04      6.52 o
  -2   3  19        3.75        8.65      4.89 o
  -1   3  19      175.21      177.56      8.68 o
   0   3  19        5.39        6.43      8.05 o
   1   3  19       48.45       55.86      6.68 o
   2   3  19       31.01       27.13      6.86 o
   3   3  19       53.82       59.14      8.38 o
   4   3  19        0.00       -8.63     10.14 o
   5   3  19        9.45       -8.05     11.77 o
   6   3  19        0.36        6.61     11.15 o
   7   3  19        0.11       -8.17     13.08 o
 -11   4  19        0.12       -6.36     13.33 o
 -10   4  19        1.89       -2.46     12.44 o
  -9   4  19        0.12       -4.52     10.76 o
  -8   4  19       12.72       -1.38     10.30 o
  -7   4  19       19.01       17.92      7.37 o
  -6   4  19       15.74       29.95      6.54 o
  -5   4  19       25.13        0.55      9.87 o
  -4   4  19        2.03       -3.14      7.25 o
  -3   4  19       52.85       55.34      6.33 o
  -2   4  19        1.96        2.02      6.98 o
  -1   4  19       37.98       32.82      6.49 o
   0   4  19        3.74        2.13      5.99 o
   1   4  19        0.92       -9.16      9.16 o
   2   4  19       17.76       14.66      6.72 o
   3   4  19       15.88       15.79      7.25 o
   4   4  19        7.24        9.82     10.51 o
   5   4  19        5.23        2.29     11.22 o
   6   4  19        4.87        6.06      9.06 o
   7   4  19        0.24        8.51     12.57 o
 -11   5  19        0.07      -13.10     13.10 o
 -10   5  19        3.27        1.72     13.29 o
  -9   5  19        4.93       10.42     11.96 o
  -8   5  19       11.19       24.58      7.48 o
  -7   5  19       14.22       31.21      6.91 o
  -6   5  19       33.65       39.59      7.99 o
  -5   5  19        0.27       -5.97      8.05 o
  -4   5  19        3.87        3.44      8.65 o
  -3   5  19        0.04       -8.58      8.58 o
  -2   5  19       13.70       -1.12      9.64 o
  -1   5  19        6.92       -8.51      8.51 o
   0   5  19       41.75       54.51      6.77 o
   1   5  19       34.58       33.51      7.73 o
   2   5  19        5.49       24.28      6.79 o
   3   5  19       43.12       60.15      8.24 o
   4   5  19        0.90       -8.42     12.05 o
   5   5  19       14.20        0.00     12.44 o
   6   5  19        1.52        9.11     12.57 o
 -10   6  19        5.88       12.46     10.00 o
  -9   6  19        0.12        4.29      8.79 o
  -8   6  19        0.85        1.58     11.38 o
  -7   6  19        2.45       12.16      7.85 o
  -6   6  19        3.61       -4.22     11.45 o
  -5   6  19        0.15       -0.67      8.95 o
  -4   6  19        6.16       -9.52      9.52 o
  -3   6  19       31.08       37.96      6.91 o
  -2   6  19        2.78        9.59      6.59 o
  -1   6  19        1.01       -9.78      9.78 o
   0   6  19        0.02       -5.19     10.46 o
   1   6  19        1.23      -10.35     10.35 o
   2   6  19        5.90       10.60     10.88 o
   3   6  19        1.39       -7.66     12.64 o
   4   6  19        2.94        8.65      8.54 o
   5   6  19        0.25        5.37     12.57 o
   6   6  19        0.12      -15.42     15.42 o
  -9   7  19       11.47       10.21      9.96 o
  -8   7  19        5.38        9.48     11.73 o
  -7   7  19       19.69       20.06      9.41 o
  -6   7  19        1.41        4.66     11.54 o
  -5   7  19       38.51       54.57      8.45 o
  -4   7  19       11.14        8.47      7.87 o
  -3   7  19        0.72        3.46      9.43 o
  -2   7  19        1.45        4.84      9.89 o
  -1   7  19        0.30       -0.71      9.68 o
   0   7  19        2.98        0.71     10.72 o
   1   7  19        0.16        9.61     11.04 o
   2   7  19        0.17       -9.32     11.73 o
   3   7  19        8.75        2.50     11.86 o
   4   7  19        0.09        0.00     10.95 o
   5   7  19        3.69       -4.80     14.55 o
  -8   8  19        1.17      -10.39     13.72 o
  -7   8  19        0.31      -12.18     12.18 o
  -6   8  19        0.87        4.29     11.06 o
  -5   8  19        2.14       14.53      8.21 o
  -4   8  19        3.44      -12.64     12.64 o
  -3   8  19        6.82       -3.10     12.32 o
  -2   8  19        0.04       -8.47     11.04 o
  -1   8  19        1.04       -8.58     12.12 o
   0   8  19        1.64       10.76      7.34 o
   1   8  19        0.83        8.17     11.79 o
   2   8  19        0.01       -7.69     13.15 o
   3   8  19        0.42       -6.42     12.85 o
   4   8  19        0.02       -7.78     13.40 o
  -6   9  19        2.74      -13.22     13.22 o
  -5   9  19        0.74        8.05     13.26 o
  -4   9  19        0.22       11.79      8.60 o
  -3   9  19        7.68        7.76     12.76 o
  -2   9  19        8.25       21.07      9.02 o
  -1   9  19        0.28      -12.18     12.92 o
   0   9  19        3.19      -13.58     13.58 o
   1   9  19        2.30        0.00     12.16 o
   2   9  19        0.24        0.00     14.04 o
  -2  10  19        0.61       -3.83     14.73 o
 -12   0  20        0.73        4.64     11.54 o
 -11   0  20        0.13        9.13     11.47 o
 -10   0  20        6.19        9.73     10.72 o
  -9   0  20       13.68       13.88      7.64 o
  -8   0  20        0.09        6.72      9.22 o
  -7   0  20       25.76       25.04      5.99 o
  -6   0  20      152.70      147.48      8.56 o
  -5   0  20        7.53        4.27      7.04 o
  -4   0  20      294.86      276.41      9.63 o
  -3   0  20      161.20      160.33      7.78 o
  -2   0  20      402.08      386.22     11.38 o
  -1   0  20      495.26      457.23     12.24 o
   0   0  20      102.06       96.67      7.28 o
   1   0  20      341.08      331.27     11.24 o
   2   0  20        5.62        4.93      7.99 o
   3   0  20       16.47        7.02     10.14 o
   4   0  20        3.50       -1.29      9.43 o
   5   0  20       33.82       32.17      8.33 o
   6   0  20       20.83       17.83      9.64 o
   7   0  20        4.36       -8.95     13.19 o
 -12   1  20        0.55        6.69      7.13 o
 -11   1  20        1.71        2.09      8.23 o
 -10   1  20       38.27       42.86      6.26 o
  -9   1  20        6.23       13.29      6.20 o
  -8   1  20        0.82       -6.60      6.60 o
  -7   1  20        0.00       -4.87      6.09 o
  -6   1  20       64.34       74.51      5.82 o
  -5   1  20       63.30       71.06      7.71 o
  -4   1  20      173.51      162.70      6.52 o
  -3   1  20       41.43       42.02      4.21 o
  -2   1  20       49.41       52.75      8.46 o
  -1   1  20      642.03      641.65      9.92 o
   0   1  20        0.13        3.18      5.51 o
   1   1  20       85.08       82.07      5.35 o
   2   1  20       11.23       14.09      4.09 o
   3   1  20       15.69       27.26      7.84 o
   4   1  20        0.14        5.20      5.83 o
   5   1  20        1.15       -6.53      6.53 o
   6   1  20        7.41       11.58      8.57 o
   7   1  20        0.72       -1.63      9.16 o
 -12   2  20        0.56        4.41      7.73 o
 -11   2  20        1.73       -2.26     21.06 o
 -10   2  20        0.02       -0.21      7.52 o
  -9   2  20       12.45       10.03      5.46 o
  -8   2  20        8.77       -3.24      5.62 o
  -7   2  20       32.78       37.65      5.13 o
  -6   2  20        9.90        7.65      4.27 o
  -5   2  20        6.57        6.72      5.65 o
  -4   2  20       51.24       37.87      4.57 o
  -3   2  20       46.40       50.39      6.63 o
  -2   2  20        5.39       -5.70      5.70 o
  -1   2  20        0.03        1.21      4.66 o
   0   2  20       45.28       47.26      4.80 o
   1   2  20        8.00       -8.20      9.60 o
   2   2  20        4.71        7.32      5.13 o
   3   2  20       13.67        0.30      8.81 o
   4   2  20        0.61       -1.33      6.90 o
   5   2  20       25.85       33.13      6.13 o
   6   2  20       14.54        7.39     11.23 o
   7   2  20        1.43      -15.56     15.56 o
 -11   3  20        1.05       -7.02     12.64 o
 -10   3  20        5.49       -1.61     11.57 o
  -9   3  20        5.85       17.78      7.18 o
  -8   3  20       26.24       10.58      7.92 o
  -7   3  20       37.18       34.86      7.87 o
  -6   3  20        2.69        2.82      8.26 o
  -5   3  20       10.49       11.61      5.37 o
  -4   3  20        0.08       -4.04      7.80 o
  -3   3  20        1.06       -7.71      7.71 o
  -2   3  20        9.97       16.27      5.46 o
  -1   3  20      166.14      149.42      8.96 o
   0   3  20       59.16       67.52      7.18 o
   1   3  20       54.58       63.53      7.67 o
   2   3  20       15.04       10.46      6.59 o
   3   3  20        3.00        3.17     10.65 o
   4   3  20        0.17      -11.29     11.29 o
   5   3  20        0.76        9.36     11.29 o
   6   3  20        1.56       -8.54     14.09 o
   7   3  20        0.00        2.82     12.53 o
 -11   4  20        1.81       12.76      9.25 o
 -10   4  20        8.50        3.35     12.78 o
  -9   4  20        4.63      -11.40     11.40 o
  -8   4  20       42.32       31.83      8.61 o
  -7   4  20       33.08       39.68      8.47 o
  -6   4  20        0.28       -9.64      9.64 o
  -5   4  20        7.04        6.82      8.44 o
  -4   4  20        2.05        2.18      7.99 o
  -3   4  20        1.36        4.80      8.40 o
  -2   4  20       11.12        9.06      5.97 o
  -1   4  20      113.55      105.78      8.52 o
   0   4  20        1.66       -1.15      8.67 o
   1   4  20       32.32       31.39      6.95 o
   2   4  20        6.39       -9.57     10.30 o
   3   4  20       17.58       11.77      7.89 o
   4   4  20        3.40        9.50     10.92 o
   5   4  20        1.72        1.63     12.23 o
   6   4  20        1.41       12.02      8.70 o
 -11   5  20        0.00        9.11      9.41 o
 -10   5  20        1.17       11.54     11.93 o
  -9   5  20        7.19        7.30     12.80 o
  -8   5  20        0.57        4.50     10.67 o
  -7   5  20       24.00       17.65      8.40 o
  -6   5  20        0.51        3.90      9.41 o
  -5   5  20        1.26        1.54      6.31 o
  -4   5  20       12.47        5.97      9.32 o
  -3   5  20        0.66       -7.60      8.79 o
  -2   5  20       19.94       23.66      6.59 o
  -1   5  20        0.28       -2.96      8.97 o
   0   5  20        2.23        6.38      6.63 o
   1   5  20        8.14        7.00      8.22 o
   2   5  20       13.06       35.04      7.53 o
   3   5  20        0.43        9.20      7.71 o
   4   5  20        1.36        0.80     11.91 o
   5   5  20        0.50      -10.39     12.00 o
   6   5  20        0.19       -2.82     13.70 o
 -10   6  20        0.38       11.82      9.55 o
  -9   6  20        3.63       -7.82     13.22 o
  -8   6  20        7.82        9.41      9.02 o
  -7   6  20        6.28        7.66     11.96 o
  -6   6  20        2.34        3.56      9.34 o
  -5   6  20        0.35       -1.35      9.61 o
  -4   6  20        0.03        0.32      6.59 o
  -3   6  20        3.17        6.77      6.63 o
  -2   6  20        8.37        1.29      9.66 o
  -1   6  20        5.59        0.00     10.85 o
   0   6  20        1.49        6.68     10.67 o
   1   6  20       12.87       32.70      7.64 o
   2   6  20        4.97       -1.12      7.69 o
   3   6  20        1.17       -9.55     11.36 o
   4   6  20        4.88        9.41     12.18 o
   5   6  20        0.07      -12.00     12.37 o
  -9   7  20        5.55        1.88     14.02 o
  -8   7  20        3.88       -1.77     13.17 o
  -7   7  20        2.47       12.12      8.38 o
  -6   7  20        0.39       12.85      8.24 o
  -5   7  20        8.00       27.26      6.98 o
  -4   7  20        2.30        0.73     10.39 o
  -3   7  20        5.50        8.58     12.00 o
  -2   7  20        1.56        7.87      9.89 o
  -1   7  20        1.00        5.44      7.50 o
   0   7  20        1.68        6.63     11.47 o
   1   7  20       21.66       20.26      8.47 o
   2   7  20        6.01        0.83     12.99 o
   3   7  20        0.29      -13.54     13.54 o
   4   7  20        0.58       -4.61      9.22 o
  -8   8  20        0.08        3.85     14.52 o
  -7   8  20        0.28        1.84     12.94 o
  -6   8  20        2.47      -13.17     13.17 o
  -5   8  20        0.18       -9.09     11.66 o
  -4   8  20        2.53        8.86     10.78 o
  -3   8  20        0.87      -11.75     11.75 o
  -2   8  20        4.17        9.55     12.02 o
  -1   8  20        1.88       12.46      8.19 o
   0   8  20        4.78       -4.08     12.67 o
   1   8  20       13.70       10.97     12.25 o
   2   8  20        0.08       -0.89     12.18 o
   3   8  20        0.04       -1.88     13.42 o
  -6   9  20        3.25      -15.33     15.33 o
  -5   9  20        5.97       10.05     12.64 o
  -4   9  20        0.19       -8.05     13.79 o
  -3   9  20        0.85       -6.20      9.22 o
  -2   9  20        5.13        7.09     13.26 o
  -1   9  20        3.43       -5.37     12.96 o
   0   9  20        0.10       -7.23     13.03 o
   1   9  20        0.04       13.03      9.18 o
 -12   1  21        0.00        0.04     15.22 o
 -11   1  21        2.48       -8.84      8.84 o
 -10   1  21        0.53       -8.46      8.46 o
  -9   1  21        0.01       10.58      6.45 o
  -8   1  21        3.00        3.36      5.40 o
  -7   1  21        0.01       -0.72      6.98 o
  -6   1  21        0.66        3.06      4.62 o
  -5   1  21       10.44       15.98      9.43 o
  -4   1  21        2.99        4.52      6.06 o
  -3   1  21        3.11        2.83      5.18 o
  -2   1  21       96.22       93.07      5.27 o
  -1   1  21        0.29       17.86      4.42 o
   0   1  21       12.97       14.35     10.62 o
   1   1  21       13.51        9.55      8.39 o
   2   1  21        3.12        3.74      4.76 o
   3   1  21        0.88        5.57      6.46 o
   4   1  21        1.96       -0.37      7.14 o
   5   1  21        3.37       15.14      5.71 o
   6   1  21        1.96        6.62      8.65 o
   7   1  21        0.00       -6.54      9.44 o
 -12   2  21        0.00        0.43      8.96 o
 -11   2  21        0.82        0.94      8.24 o
 -10   2  21        2.58       -0.24      8.25 o
  -9   2  21       13.83       23.48      5.24 o
  -8   2  21        5.95       -4.03     10.78 o
  -7   2  21       26.54       30.05      4.90 o
  -6   2  21        7.38       -0.77      4.90 o
  -5   2  21        3.73        3.79      6.16 o
  -4   2  21       17.06       14.15      5.52 o
  -3   2  21       25.97       37.65      4.33 o
  -2   2  21        0.01       -3.67      4.43 o
  -1   2  21      232.87      214.97     12.32 o
   0   2  21       17.04        3.61      6.28 o
   1   2  21      182.68      182.89      8.38 o
   2   2  21       24.93       37.77      7.63 o
   3   2  21       29.99       42.83      5.18 o
   4   2  21        0.18        8.88      5.41 o
   5   2  21        4.71        6.64      8.46 o
   6   2  21        7.50        3.66      9.66 o
   7   2  21        0.36       -3.41      9.28 o
 -11   3  21        7.47        9.87     12.39 o
 -10   3  21        0.10        2.43     12.51 o
  -9   3  21       12.51       18.13      8.22 o
  -8   3  21        1.46       13.77      6.84 o
  -7   3  21        2.53       17.83      6.15 o
  -6   3  21        4.90       19.18      6.03 o
  -5   3  21       15.80       17.62      6.17 o
  -4   3  21        1.27        7.43      5.69 o
  -3   3  21        1.71        2.59      7.94 o
  -2   3  21       70.23       77.86      7.28 o
  -1   3  21       15.76       23.64      6.61 o
   0   3  21        2.70        3.28      7.78 o
   1   3  21        0.63       -1.17      9.59 o
   2   3  21       31.47       38.42      7.44 o
   3   3  21        0.06       -9.94      9.94 o
   4   3  21        1.18        0.73     10.14 o
   5   3  21        8.01       -1.61     12.62 o
   6   3  21        0.55       -9.75     12.87 o
 -11   4  21        0.24      -13.08     13.26 o
 -10   4  21        2.82       -0.85     11.93 o
  -9   4  21        2.51        0.00     12.18 o
  -8   4  21       13.92       15.26      8.05 o
  -7   4  21        4.15       13.91      7.30 o
  -6   4  21        1.46       -6.20      9.52 o
  -5   4  21        1.61        7.66      8.19 o
  -4   4  21        3.41       -1.70      9.18 o
  -3   4  21        0.02        3.92      7.89 o
  -2   4  21      101.17      106.79      8.63 o
  -1   4  21       31.92       36.37      7.21 o
   0   4  21        5.22       13.75      6.20 o
   1   4  21        2.66        6.88      8.93 o
   2   4  21        1.64        5.21      6.91 o
   3   4  21        0.01      -11.24     11.24 o
   4   4  21        0.11        8.97      7.87 o
   5   4  21        2.12        0.00     11.70 o
   6   4  21        0.88      -13.72     13.72 o
 -10   5  21        2.85        0.89     13.22 o
  -9   5  21        3.26        5.78     12.16 o
  -8   5  21        8.79       10.85     11.77 o
  -7   5  21        2.02      -10.65     11.34 o
  -6   5  21        0.07      -10.10     10.10 o
  -5   5  21       11.64        4.47      9.55 o
  -4   5  21        6.79       14.53      6.59 o
  -3   5  21        0.78       -9.36      9.36 o
  -2   5  21        4.75        5.19      6.54 o
  -1   5  21        1.39       -0.62      8.74 o
   0   5  21        4.24       -1.26      9.41 o
   1   5  21       22.54       23.32      7.87 o
   2   5  21       46.29       56.59      8.28 o
   3   5  21        0.79      -11.96     11.96 o
   4   5  21        3.79       -2.48     11.20 o
   5   5  21        0.03        8.93     13.58 o
 -10   6  21        3.68        7.62     12.44 o
  -9   6  21        1.97       -4.47     12.05 o
  -8   6  21       54.73       59.30     10.47 o
  -7   6  21        0.57       -5.39     12.18 o
  -6   6  21       17.67       21.50      8.47 o
  -5   6  21        9.47        0.69     10.99 o
  -4   6  21        1.03       11.86      6.42 o
  -3   6  21        5.39        4.68      9.16 o
  -2   6  21       13.53        9.39     10.67 o
  -1   6  21        1.87        7.41      7.18 o
   0   6  21        0.00       -1.38      9.71 o
   1   6  21        0.84        9.57     10.99 o
   2   6  21        0.67       19.39      7.21 o
   3   6  21        0.19        2.48     13.35 o
   4   6  21        2.77        6.20     13.42 o
   5   6  21        0.84       -7.60     13.31 o
  -9   7  21        4.86        7.71     13.84 o
  -8   7  21        0.56        7.23      8.77 o
  -7   7  21        5.71       -7.55     12.23 o
  -6   7  21        1.06       -6.38     11.84 o
  -5   7  21        0.28        0.00     10.97 o
  -4   7  21        0.25       -5.99     10.46 o
  -3   7  21        6.87        1.49     11.38 o
  -2   7  21        3.30        8.51      7.62 o
  -1   7  21        2.09       17.46      6.79 o
   0   7  21        4.46        9.16     11.20 o
   1   7  21        0.94        6.45     12.23 o
   2   7  21        0.00       -5.92     11.68 o
   3   7  21        0.65        8.97     12.35 o
   4   7  21        0.06       -0.96     14.00 o
  -7   8  21        0.10       18.31      8.44 o
  -6   8  21        1.61        1.74     13.29 o
  -5   8  21        2.19       -5.94     13.26 o
  -4   8  21        8.80       13.24      9.13 o
  -3   8  21       18.56       33.23      9.02 o
  -2   8  21        2.94       -9.02     12.74 o
  -1   8  21        1.95      -13.45     13.45 o
   0   8  21        3.68        6.72     12.41 o
   1   8  21        0.47       -7.96     12.55 o
   2   8  21        0.05       -8.33     13.88 o
   3   8  21        0.78       14.13      9.22 o
  -5   9  21        6.82       -4.68     13.79 o
  -4   9  21        1.86       11.91     12.74 o
  -3   9  21        2.17        2.73     11.24 o
  -2   9  21        0.32       -1.81     12.74 o
  -1   9  21        0.27       -2.73     13.10 o
   0   9  21        0.25      -14.00     14.00 o
 -12   0  22        0.54      -11.34     13.49 o
 -11   0  22        0.87       -0.85     12.25 o
 -10   0  22       24.69       23.36      8.38 o
  -9   0  22        0.67        7.07      9.59 o
  -8   0  22        8.53        7.11     10.00 o
  -7   0  22       29.51       41.56      7.07 o
  -6   0  22       11.12       19.62      6.04 o
  -5   0  22       97.68       84.22      7.23 o
  -4   0  22      289.74      253.04     10.59 o
  -3   0  22      224.93      217.46      9.72 o
  -2   0  22      113.87      119.61      8.13 o
  -1   0  22       45.70       52.90      6.70 o
   0   0  22       15.13        7.99      9.45 o
   1   0  22       64.26       52.61      7.64 o
   2   0  22        3.77        8.35      6.26 o
   3   0  22       42.09       40.12      8.01 o
   4   0  22        7.83        7.25     10.46 o
   5   0  22      114.71      124.18     13.02 o
   6   0  22        6.20      -13.97     14.87 o
   7   0  22        1.34        2.91     13.74 o
 -12   1  22        0.50        4.70     12.60 o
 -11   1  22        0.02        5.27      6.69 o
 -10   1  22        1.57        1.73      7.83 o
  -9   1  22        4.70       -2.92      6.11 o
  -8   1  22       11.36       18.65      5.13 o
  -7   1  22        0.54        0.87      6.33 o
  -6   1  22        0.10       -0.94      5.58 o
  -5   1  22        0.97        0.06      5.76 o
  -4   1  22       25.49       32.04     15.91 o
  -3   1  22        7.90        8.77      4.67 o
  -2   1  22        8.38       12.77      4.04 o
  -1   1  22      188.52      179.37     10.91 o
   0   1  22       49.10       51.50      5.01 o
   1   1  22        6.50       13.46      4.13 o
   2   1  22        1.41        0.26      7.23 o
   3   1  22        0.31       -0.21      8.36 o
   4   1  22        0.07       -3.88     10.23 o
   5   1  22        1.83        0.49      7.34 o
   6   1  22        2.93        8.09      7.40 o
   7   1  22        0.02        0.48      9.64 o
 -11   2  22        0.01        8.16      6.72 o
 -10   2  22        0.02       13.60      6.10 o
  -9   2  22        3.82       -1.94     10.43 o
  -8   2  22        7.22        9.72      5.04 o
  -7   2  22       10.50       22.88      4.77 o
  -6   2  22        0.19       -2.17      4.94 o
  -5   2  22        8.37        3.01      5.87 o
  -4   2  22       84.45       85.66      5.37 o
  -3   2  22       46.94       47.89      4.74 o
  -2   2  22       56.24       57.65      4.99 o
  -1   2  22        1.75        3.24      5.18 o
   0   2  22        4.26        5.22      5.66 o
   1   2  22        0.70        4.34      4.86 o
   2   2  22        0.23       -1.34      5.32 o
   3   2  22        2.94        0.86      7.54 o
   4   2  22        2.98        3.68      7.52 o
   5   2  22       14.74       37.87      7.95 o
   6   2  22        1.15       -4.86      8.49 o
 -11   3  22        2.94      -14.23     14.23 o
 -10   3  22        3.35        7.43     11.54 o
  -9   3  22        0.12      -11.17     11.17 o
  -8   3  22        2.74       -3.49     10.26 o
  -7   3  22       32.00       36.01      6.72 o
  -6   3  22        3.40        4.84      8.79 o
  -5   3  22       12.46       17.55      6.31 o
  -4   3  22        8.00        9.16      6.04 o
  -3   3  22       24.54       32.17      6.40 o
  -2   3  22      175.41      162.16      9.37 o
  -1   3  22      114.06      117.19      8.84 o
   0   3  22       13.58       18.13      6.65 o
   1   3  22        3.88        4.22      9.36 o
   2   3  22       33.47       34.84      8.40 o
   3   3  22        0.19       -9.75      9.75 o
   4   3  22        7.91       -4.61     11.31 o
   5   3  22        0.55       -1.68     14.23 o
   6   3  22        0.05       -0.92     12.41 o
 -11   4  22        1.03        1.88     12.71 o
 -10   4  22        0.06        6.03     12.37 o
  -9   4  22        0.33        8.86     11.66 o
  -8   4  22        2.73       -7.32     11.08 o
  -7   4  22        1.50      -10.21     10.21 o
  -6   4  22        0.65       -2.57     10.37 o
  -5   4  22        0.01        0.00      9.36 o
  -4   4  22        4.77        6.54      9.32 o
  -3   4  22        2.73       -8.97      8.97 o
  -2   4  22       15.55       17.23      7.00 o
  -1   4  22        4.15       -6.52      9.52 o
   0   4  22        1.21       -4.98      9.61 o
   1   4  22        0.58       -5.78      9.75 o
   2   4  22        0.28       -8.19     11.08 o
   3   4  22        0.09      -10.90     10.90 o
   4   4  22        0.13        1.61     11.59 o
   5   4  22        0.31        4.38     12.32 o
   6   4  22        0.24      -14.34     14.34 o
 -10   5  22       10.78       13.19     10.26 o
  -9   5  22        7.12       10.26      8.63 o
  -8   5  22       16.40       23.77      8.54 o
  -7   5  22        8.61       17.51      8.05 o
  -6   5  22        2.01       -5.53     10.12 o
  -5   5  22        0.01       -0.67      9.29 o
  -4   5  22       26.71       41.88      7.44 o
  -3   5  22        2.66       -6.98      9.48 o
  -2   5  22       74.69       83.82      8.26 o
  -1   5  22       50.35       65.71      8.06 o
   0   5  22        3.71      -10.49     10.49 o
   1   5  22        5.24       11.29      7.64 o
   2   5  22        0.57       -5.23     10.97 o
   3   5  22        1.08        0.80     11.61 o
   4   5  22        0.13      -12.78     12.78 o
   5   5  22        0.53       16.66      8.49 o
  -9   6  22       27.08        5.48     14.82 o
  -8   6  22        8.93       -3.35     13.19 o
  -7   6  22        1.46      -12.30     12.30 o
  -6   6  22        5.60        9.00     11.47 o
  -5   6  22        1.26       -8.65     10.88 o
  -4   6  22        0.79        6.70      7.39 o
  -3   6  22       36.00       48.28      8.08 o
  -2   6  22       35.21       36.21      8.12 o
  -1   6  22       13.10        9.11     11.77 o
   0   6  22       45.61       48.79      8.63 o
   1   6  22        8.22        0.76      8.12 o
   2   6  22        0.01       -6.45     11.13 o
   3   6  22        0.25        3.44     11.63 o
   4   6  22        1.28      -12.99     12.99 o
  -8   7  22        1.11        6.33     13.52 o
  -7   7  22        1.89        1.72     12.30 o
  -6   7  22        0.07        8.19     10.56 o
  -5   7  22       10.81       19.37      9.13 o
  -4   7  22        9.36       11.61     12.64 o
  -3   7  22       10.89       24.85      8.51 o
  -2   7  22        7.78        9.87     12.35 o
  -1   7  22        0.20       -4.61     11.77 o
   0   7  22        0.00        3.21     11.24 o
   1   7  22        0.92        3.33     11.68 o
   2   7  22        0.90       -7.89     11.86 o
   3   7  22        1.45       -8.35     13.52 o
  -7   8  22        0.08       11.22     13.54 o
  -6   8  22        6.89        0.89     12.67 o
  -5   8  22        0.07        3.90      9.06 o
  -4   8  22       14.79       22.63      9.41 o
  -3   8  22       16.13       23.64      9.61 o
  -2   8  22        0.18      -14.02     14.02 o
  -1   8  22        7.33       23.34      8.58 o
   0   8  22        2.55        1.77     12.69 o
   1   8  22        0.30       -2.75     13.15 o
   2   8  22        0.02      -12.41     13.81 o
  -5   9  22        0.05        6.70     13.29 o
  -4   9  22        2.97       -9.43     14.11 o
  -3   9  22       22.36       33.60     10.60 o
  -2   9  22        1.02        5.55     12.62 o
  -1   9  22        4.99       -9.36     14.20 o
   0   9  22        0.02       -7.78     15.01 o
 -11   1  23        0.37       -7.41      9.21 o
 -10   1  23        1.16        7.06      6.66 o
  -9   1  23        0.60        2.58      7.49 o
  -8   1  23        5.46        4.52      7.87 o
  -7   1  23        0.35       -0.37      6.48 o
  -6   1  23       23.37       28.61      6.87 o
  -5   1  23       10.39       11.58      8.32 o
  -4   1  23        0.03        3.83      8.01 o
  -3   1  23       36.76       37.03      5.88 o
  -2   1  23        5.54        6.78      6.16 o
  -1   1  23        1.21        2.99      6.32 o
   0   1  23        0.78       -0.48      5.73 o
   1   1  23        7.90        8.68      5.27 o
   2   1  23       24.37       31.43      5.30 o
   3   1  23        0.08       -7.84     11.23 o
   4   1  23       22.76       34.90      6.26 o
   5   1  23        3.73       12.64      9.37 o
   6   1  23        1.88        8.27      9.30 o
 -11   2  23        8.83       11.25      7.48 o
 -10   2  23        3.51       -3.31      8.57 o
  -9   2  23        0.02       -3.98      7.01 o
  -8   2  23        0.00        0.40      7.12 o
  -7   2  23        0.03       -0.43      5.60 o
  -6   2  23        5.24        7.86      7.37 o
  -5   2  23        8.63       23.20      4.40 o
  -4   2  23        9.09       12.27      5.12 o
  -3   2  23        6.30        2.66      4.83 o
  -2   2  23       65.75       63.09      9.33 o
  -1   2  23       25.26       24.39      4.74 o
   0   2  23        1.29        0.40      6.02 o
   1   2  23       10.53        0.32      7.89 o
   2   2  23        0.00        1.57      6.90 o
   3   2  23       15.48       24.70      5.52 o
   4   2  23       10.95        9.19      7.14 o
   5   2  23       10.24        2.55      8.32 o
   6   2  23        0.11        5.99      9.19 o
 -11   3  23        2.18       -6.45     14.41 o
 -10   3  23       11.65       27.38      9.64 o
  -9   3  23        3.74        4.64      9.84 o
  -8   3  23       10.02       22.81      8.03 o
  -7   3  23        1.97       -5.99     10.99 o
  -6   3  23        1.82        6.93      6.47 o
  -5   3  23        8.60       11.11      6.40 o
  -4   3  23        0.22       16.27      5.78 o
  -3   3  23       22.18       26.71      6.40 o
  -2   3  23       59.43       63.48      7.62 o
  -1   3  23        0.23        7.69      8.83 o
   0   3  23        5.44        0.00      9.43 o
   1   3  23        8.84       12.37      6.88 o
   2   3  23       19.44       17.30      7.92 o
   3   3  23        1.56      -11.52     11.52 o
   4   3  23       19.82       20.49      9.36 o
   5   3  23        4.52       -0.87     13.63 o
   6   3  23        1.13       -8.67      9.20 o
 -11   4  23        0.13        5.74     12.83 o
 -10   4  23       13.62       28.57      8.51 o
  -9   4  23        3.67      -11.59     11.59 o
  -8   4  23        1.05       -3.01     10.92 o
  -7   4  23       10.40        7.04     10.85 o
  -6   4  23        0.32        5.64      6.75 o
  -5   4  23        4.91       10.85      6.47 o
  -4   4  23        0.35       12.09      6.06 o
  -3   4  23        0.01       -8.74      8.74 o
  -2   4  23        8.40       15.81      6.43 o
  -1   4  23        1.59       -5.05      9.22 o
   0   4  23       31.11       22.08      7.83 o
   1   4  23        0.08        4.04      9.32 o
   2   4  23        0.02       -2.20     10.51 o
   3   4  23        0.07       17.53      7.23 o
   4   4  23        0.66        9.25     11.24 o
   5   4  23        0.30      -11.96     12.71 o
 -10   5  23        7.32       21.62      9.48 o
  -9   5  23        0.06      -11.89     11.89 o
  -8   5  23        2.22        4.80     12.37 o
  -7   5  23        0.44      -11.91     11.91 o
  -6   5  23        3.27       14.62      7.21 o
  -5   5  23       13.28       26.83      7.43 o
  -4   5  23        7.00        7.69      7.23 o
  -3   5  23        0.45        6.56     10.23 o
  -2   5  23       22.56        9.20     10.72 o
  -1   5  23        1.86       -8.86     11.04 o
   0   5  23        1.11       -3.51     10.07 o
   1   5  23        1.16        4.43     10.97 o
   2   5  23        3.30      -11.79     11.79 o
   3   5  23        5.36      -12.78     12.78 o
   4   5  23        0.50      -13.31     13.31 o
   5   5  23        0.35      -14.27     14.27 o
  -9   6  23        0.49       -8.21     13.33 o
  -8   6  23        0.00        6.86     12.12 o
  -7   6  23        0.04       -8.90     10.90 o
  -6   6  23        6.63      -12.85     12.85 o
  -5   6  23        3.20      -11.96     12.05 o
  -4   6  23       50.64       61.94      9.71 o
  -3   6  23        3.86      -10.00     11.43 o
  -2   6  23       15.79       24.35      8.15 o
  -1   6  23       26.13       30.38      8.74 o
   0   6  23        0.90        6.10     11.86 o
   1   6  23        8.81        9.55     12.78 o
   2   6  23        0.01        0.85     12.00 o
   3   6  23        0.00       -2.66     12.16 o
   4   6  23        0.28        6.15      9.27 o
  -8   7  23        3.52       -7.39     13.52 o
  -7   7  23        4.55        2.64     13.01 o
  -6   7  23        0.38        0.00     12.69 o
  -5   7  23        4.68        7.76      8.67 o
  -4   7  23        0.54      -12.78     12.78 o
  -3   7  23        6.08        7.82     12.23 o
  -2   7  23        0.88        5.51     10.56 o
  -1   7  23        2.62        9.73     11.06 o
   0   7  23        1.21        0.00     11.89 o
   1   7  23        1.62        6.93     11.50 o
   2   7  23        5.05        9.06      8.93 o
   3   7  23        0.64       12.39     12.62 o
  -7   8  23        1.26       -0.96     12.78 o
  -6   8  23        0.13      -13.15     13.15 o
  -5   8  23        2.06       -1.79     12.71 o
  -4   8  23       14.87       22.81      9.48 o
  -3   8  23        0.16        5.16     13.01 o
  -2   8  23        4.21        5.62      8.79 o
  -1   8  23        0.33        6.24     12.37 o
   0   8  23        4.69      -11.86     13.56 o
   1   8  23        1.88       11.34      9.34 o
  -3   9  23        0.35       33.23      9.20 o
  -2   9  23        1.71        0.00     13.79 o
 -11   0  24        9.42      -13.33     15.47 o
 -10   0  24        0.03      -11.52     11.52 o
  -9   0  24       21.82       32.68      7.48 o
  -8   0  24       76.37       82.26      9.34 o
  -7   0  24        0.48        4.50      9.45 o
  -6   0  24        4.61        7.23      6.10 o
  -5   0  24       53.47       57.77      7.23 o
  -4   0  24       26.18       41.84      6.95 o
  -3   0  24       12.53       15.26      6.24 o
  -2   0  24      106.97      119.10      8.84 o
  -1   0  24       13.51       -9.41      9.41 o
   0   0  24       11.32        8.74      8.97 o
   1   0  24       28.61       24.00      7.76 o
   2   0  24        3.39        6.08      9.87 o
   3   0  24        8.58       -2.18     10.14 o
   4   0  24        6.64       16.61      8.72 o
   5   0  24        9.00       27.83      9.64 o
   6   0  24        4.37      -12.39     15.44 o
 -11   1  24        3.86        6.31     19.88 o
 -10   1  24        2.32       11.61     13.49 o
  -9   1  24        2.96       -7.74      7.74 o
  -8   1  24       28.70       25.36      5.79 o
  -7   1  24       18.98       14.89      6.63 o
  -6   1  24       31.25       29.15      4.84 o
  -5   1  24        4.33       11.77      4.52 o
  -4   1  24        2.38        4.58      5.99 o
  -3   1  24        3.06        0.20      6.18 o
  -2   1  24       72.66       66.26      5.81 o
  -1   1  24        0.02       -3.89      4.73 o
   0   1  24       14.63       10.40      5.48 o
   1   1  24       27.56       26.11      5.35 o
   2   1  24       35.21       43.34      5.90 o
   3   1  24        1.05       -4.05     14.65 o
   4   1  24       37.18       44.59      7.00 o
   5   1  24        7.29       10.71      7.50 o
   6   1  24        1.07       10.08     15.81 o
 -11   2  24        0.23        7.77      9.45 o
 -10   2  24        8.45        5.32      8.34 o
  -9   2  24        5.95       -4.31      8.19 o
  -8   2  24        2.41        5.26      7.42 o
  -7   2  24       24.06       28.39      5.36 o
  -6   2  24        3.49        1.88      6.31 o
  -5   2  24       75.94       79.97      5.85 o
  -4   2  24        2.90       -2.90      6.37 o
  -3   2  24       78.54       76.98      5.52 o
  -2   2  24        0.00       -6.33      6.33 o
  -1   2  24       17.72       16.71      4.60 o
   0   2  24        3.17        3.78      5.10 o
   1   2  24        0.00        5.41      5.69 o
   2   2  24        4.44        5.41      5.84 o
   3   2  24        0.34       -1.04      7.80 o
   4   2  24        9.83        2.42      9.27 o
   5   2  24       13.40       25.97      6.68 o
   6   2  24        1.47       14.40      7.94 o
 -11   3  24       18.81       42.77     10.01 o
 -10   3  24        0.09       12.02     12.69 o
  -9   3  24        1.83       -0.78     12.07 o
  -8   3  24        5.90        1.47     10.85 o
  -7   3  24        3.81        8.28      9.57 o
  -6   3  24       18.16       21.55      7.02 o
  -5   3  24        3.22       -3.12      9.20 o
  -4   3  24        1.51       10.78      6.31 o
  -3   3  24       35.16       28.27      7.50 o
  -2   3  24       50.46       47.48      7.83 o
  -1   3  24        0.00       11.56      5.83 o
   0   3  24        0.00       -9.18      9.18 o
   1   3  24        8.98      -10.90     11.36 o
   2   3  24        4.78        0.00     11.86 o
   3   3  24        0.44      -12.64     12.64 o
   4   3  24        2.64      -13.31     13.31 o
   5   3  24        0.00      -14.04     14.04 o
 -10   4  24        8.96        0.89     12.41 o
  -9   4  24        3.30       -3.30     11.70 o
  -8   4  24        1.55        6.17     11.56 o
  -7   4  24        6.33        8.72     10.81 o
  -6   4  24        8.38        7.60     10.28 o
  -5   4  24       23.89       23.54      7.78 o
  -4   4  24        7.94        7.87     10.53 o
  -3   4  24       20.32       14.25      7.41 o
  -2   4  24       72.38       69.64      9.46 o
  -1   4  24       30.94       46.88      7.69 o
   0   4  24        3.53       -8.03     10.12 o
   1   4  24        2.69      -11.29     11.29 o
   2   4  24        1.04        4.57     10.03 o
   3   4  24        0.36        2.43     11.36 o
   4   4  24        7.24       18.52      8.79 o
   5   4  24        3.04      -13.35     13.97 o
 -10   5  24        7.36        2.34     10.49 o
  -9   5  24        0.56      -12.25     12.44 o
  -8   5  24        0.42        9.84     10.62 o
  -7   5  24        1.49       -4.64     12.44 o
  -6   5  24        2.81       -4.43     10.26 o
  -5   5  24        1.68       -7.11     10.37 o
  -4   5  24        1.13       -2.75      9.45 o
  -3   5  24       44.76       47.41      7.99 o
  -2   5  24       34.74       36.60      7.99 o
  -1   5  24        1.14        3.56     10.69 o
   0   5  24        6.24        0.73     11.40 o
   1   5  24        1.52        2.29     10.90 o
   2   5  24        1.38        8.88     10.99 o
   3   5  24        0.35       12.48      8.35 o
   4   5  24        1.62       -0.94     12.44 o
  -9   6  24        0.86        5.60     13.31 o
  -8   6  24        1.05      -12.76     12.76 o
  -7   6  24        2.44       -4.15     11.38 o
  -6   6  24        1.04        3.19     11.17 o
  -5   6  24        1.61      -11.96     11.96 o
  -4   6  24       21.80       25.79      8.05 o
  -3   6  24        7.47       15.56      8.01 o
  -2   6  24        3.87       -1.51     11.22 o
  -1   6  24        1.69        1.54     11.22 o
   0   6  24        0.75        3.19     11.29 o
   1   6  24        0.91        2.48     11.91 o
   2   6  24        0.05      -12.74     12.74 o
   3   6  24        0.16      -13.58     13.58 o
  -8   7  24        0.10      -14.20     14.20 o
  -7   7  24        0.26        5.39     12.28 o
  -6   7  24        0.17      -14.62     14.62 o
  -5   7  24        2.72       10.92      8.51 o
  -4   7  24       18.00       19.18      9.68 o
  -3   7  24        6.89      -12.57     12.57 o
  -2   7  24        0.45        6.61      8.01 o
  -1   7  24        1.06       -0.85     12.48 o
   0   7  24        0.10       -2.59     13.79 o
   1   7  24        0.32        8.97     12.55 o
   2   7  24        0.42       -2.80     13.06 o
  -6   8  24        0.21       -1.88     14.02 o
  -5   8  24        0.00        7.34     13.19 o
  -4   8  24        1.09        0.00     12.96 o
  -3   8  24        1.66      -14.98     14.98 o
  -2   8  24        3.33        5.44     13.52 o
  -1   8  24        0.84        6.42     12.57 o
   0   8  24        5.81       19.80      9.39 o
 -11   1  25        6.23        2.38      9.69 o
 -10   1  25        0.10        3.64      8.24 o
  -9   1  25        2.02       -3.49      8.34 o
  -8   1  25        0.67        2.97      7.09 o
  -7   1  25        7.44        1.75      6.04 o
  -6   1  25        2.86       -2.80      7.05 o
  -5   1  25        4.54        9.06      5.43 o
  -4   1  25        7.78        6.79     11.13 o
  -3   1  25       11.59        1.99      5.34 o
  -2   1  25        0.57        0.21      5.36 o
  -1   1  25        8.93        0.99      5.29 o
   0   1  25        0.53        3.73      9.52 o
   1   1  25        1.16        1.02      7.55 o
   2   1  25        0.00        2.49      7.31 o
   3   1  25        0.07       -7.09      7.81 o
   4   1  25        5.14       14.48      6.15 o
   5   1  25        1.42      -13.39     15.97 o
 -11   2  25        2.55        9.53      7.69 o
 -10   2  25        1.32        5.78      7.75 o
  -9   2  25       10.34        4.36      8.10 o
  -8   2  25       23.88       30.69      5.75 o
  -7   2  25        0.38        4.57      5.65 o
  -6   2  25        0.45        9.50      5.41 o
  -5   2  25       43.89       51.89     10.44 o
  -4   2  25        7.82       18.06      4.82 o
  -3   2  25        4.11       -3.30     10.02 o
  -2   2  25        7.65        8.87      5.23 o
  -1   2  25        0.22        0.13      5.22 o
   0   2  25        4.67       -7.27      7.27 o
   1   2  25       13.21       12.94      6.82 o
   2   2  25        0.77       -7.61      7.61 o
   3   2  25        5.38        8.58      6.62 o
   4   2  25       10.42        3.06      9.83 o
   5   2  25        0.44       -5.10      9.86 o
 -11   3  25        1.76        6.68     13.24 o
 -10   3  25        1.98      -13.19     13.19 o
  -9   3  25        0.90        3.26     10.85 o
  -8   3  25        0.32        9.13     11.01 o
  -7   3  25        0.37        1.42     10.56 o
  -6   3  25        0.78        0.00     10.62 o
  -5   3  25       13.83        4.64     10.88 o
  -4   3  25        0.02        7.25      6.36 o
  -3   3  25        0.16       -6.98     10.10 o
  -2   3  25        1.04        2.82      6.29 o
  -1   3  25       14.99       17.26      7.39 o
   0   3  25        0.99       -8.83     10.37 o
   1   3  25        1.88      -11.01     11.01 o
   2   3  25        0.35      -10.97     10.97 o
   3   3  25        2.06       -0.83     11.79 o
   4   3  25        1.48      -13.45     13.45 o
   5   3  25        3.56      -12.41     13.79 o
 -10   4  25        0.20        1.84     11.68 o
  -9   4  25        4.42       11.91     12.71 o
  -8   4  25        4.77      -11.96     11.96 o
  -7   4  25        9.88       21.43      7.73 o
  -6   4  25        1.13        0.00     10.07 o
  -5   4  25       19.64       20.65      7.62 o
  -4   4  25       35.24       27.38      8.24 o
  -3   4  25       56.51       49.85      9.02 o
  -2   4  25        4.75        4.64     10.03 o
  -1   4  25        5.84        1.35     10.28 o
   0   4  25        4.52        7.89     10.23 o
   1   4  25        7.17        5.99      8.03 o
   2   4  25        0.00      -12.37     12.37 o
   3   4  25        1.52        5.99     11.50 o
   4   4  25        4.94      -13.56     13.56 o
 -10   5  25        3.22       -3.83     14.16 o
  -9   5  25        3.88        5.39     12.02 o
  -8   5  25        2.71       -1.68     12.32 o
  -7   5  25        5.30        0.80     12.74 o
  -6   5  25        1.74      -11.54     11.54 o
  -5   5  25        3.90       15.74      7.46 o
  -4   5  25        1.51      -10.74     11.70 o
  -3   5  25       52.92       62.88      9.29 o
  -2   5  25       21.54       36.35      8.15 o
  -1   5  25        6.01        8.90     11.22 o
   0   5  25        1.01       -1.54     11.54 o
   1   5  25        0.41        2.80      7.82 o
   2   5  25        0.03       -4.20     12.74 o
   3   5  25        4.55        7.21      9.02 o
   4   5  25        0.70       22.67      9.22 o
  -9   6  25        1.06        0.96     12.18 o
  -8   6  25        0.74       -7.21     13.70 o
  -7   6  25        0.74      -12.35     12.35 o
  -6   6  25        1.89        9.45      8.17 o
  -5   6  25        7.96       -3.17     12.14 o
  -4   6  25        2.52        9.29     11.38 o
  -3   6  25        0.20        7.04     11.73 o
  -2   6  25       13.31       27.51      8.65 o
  -1   6  25        1.22      -12.69     12.69 o
   0   6  25        0.63       -4.13     11.84 o
   1   6  25        3.50        8.56     11.22 o
   2   6  25        0.00      -10.78     12.07 o
   3   6  25        2.25        6.72     13.74 o
  -7   7  25        1.58        3.69     12.96 o
  -6   7  25        0.02       11.59     12.94 o
  -5   7  25       20.07        6.86     15.05 o
  -4   7  25       17.25       -1.68     15.12 o
  -3   7  25       21.17       16.18     10.44 o
  -2   7  25       20.42       18.84      9.34 o
  -1   7  25        3.81       -6.10     13.31 o
   0   7  25        5.30      -13.31     13.31 o
   1   7  25        0.72        6.47     12.83 o
   2   7  25        1.18       -1.93     13.54 o
  -5   8  25        1.33        5.62     12.35 o
  -4   8  25        0.84        2.75     12.85 o
  -3   8  25        9.16       21.87      9.80 o
  -2   8  25        0.05        3.28      9.11 o
  -1   8  25        0.48        7.60      9.78 o
   0   8  25        0.83        0.00     13.06 o
 -11   0  26        3.37      -14.64     14.64 o
 -10   0  26        0.29        3.40     12.60 o
  -9   0  26        5.59        4.75     11.77 o
  -8   0  26       36.42       34.22      7.99 o
  -7   0  26        4.53        0.71      9.11 o
  -6   0  26       28.11       35.57      7.80 o
  -5   0  26        0.95       -9.52      9.52 o
  -4   0  26       38.24       32.86      7.46 o
  -3   0  26        6.38       15.65      6.20 o
  -2   0  26        0.28       -9.43      9.43 o
  -1   0  26        3.56       -8.28      9.48 o
   0   0  26        3.02       -0.67      9.45 o
   1   0  26        6.96       18.45      6.82 o
   2   0  26        0.02        0.73      7.11 o
   3   0  26       11.94       22.53      9.00 o
   4   0  26        2.15        1.74     13.03 o
   5   0  26        0.68        2.36      9.09 o
 -11   1  26        2.81        4.68      9.41 o
 -10   1  26        9.47       -6.24     11.11 o
  -9   1  26        7.61       11.84      6.63 o
  -8   1  26        0.06       -0.77      7.47 o
  -7   1  26        0.00       -1.06      6.88 o
  -6   1  26        7.39        5.83      5.45 o
  -5   1  26        8.89       16.06      7.24 o
  -4   1  26       33.88       33.01     11.73 o
  -3   1  26        0.36        4.21      6.41 o
  -2   1  26       33.96       27.02      6.28 o
  -1   1  26        0.58       -1.27      6.69 o
   0   1  26       10.52       11.93      5.81 o
   1   1  26       59.04       69.89      6.54 o
   2   1  26        2.82       -7.92      7.92 o
   3   1  26       32.84       34.70     16.40 o
   4   1  26        0.39       -3.89      8.75 o
   5   1  26        0.48       -1.47      9.39 o
 -11   2  26        7.18        4.91      7.92 o
 -10   2  26        0.07       12.73      6.86 o
  -9   2  26        0.56        4.33      7.64 o
  -8   2  26        0.79        9.51      6.06 o
  -7   2  26        7.44       -0.70      7.32 o
  -6   2  26        9.73       13.85     17.18 o
  -5   2  26        1.23       -4.93      8.72 o
  -4   2  26        1.75       -1.03     10.44 o
  -3   2  26        2.80        4.34      6.35 o
  -2   2  26        4.06       -3.55      6.92 o
  -1   2  26        8.33       -0.33      8.57 o
   0   2  26        7.32       14.50      4.87 o
   1   2  26        1.81       -6.43     10.78 o
   2   2  26        0.68        9.86     11.28 o
   3   2  26        0.15       10.11      6.20 o
   4   2  26        8.15       25.85      6.69 o
   5   2  26        0.15       -9.45      9.45 o
 -10   3  26        1.10       -4.50     11.89 o
  -9   3  26        9.15       12.16      8.77 o
  -8   3  26        3.44       -3.14     11.73 o
  -7   3  26        7.20       -2.23     10.62 o
  -6   3  26        2.27        0.00     10.65 o
  -5   3  26        2.57       -6.06      9.82 o
  -4   3  26        9.26      -11.34     11.34 o
  -3   3  26        0.19      -10.23     10.23 o
  -2   3  26       13.76       19.34      7.14 o
  -1   3  26        0.91       -6.20     10.17 o
   0   3  26        0.50        2.85      9.94 o
   1   3  26        1.28        5.60      7.62 o
   2   3  26        0.08       -6.38     11.50 o
   3   3  26        3.89      -11.08     12.69 o
   4   3  26        0.21        7.34     12.39 o
 -10   4  26        0.10       -8.42     13.26 o
  -9   4  26        5.77       -3.49     13.40 o
  -8   4  26        8.09       11.50     13.24 o
  -7   4  26        1.44        8.93      7.30 o
  -6   4  26       10.15        6.01     11.86 o
  -5   4  26       45.26       46.91      8.97 o
  -4   4  26        0.17        2.13     10.62 o
  -3   4  26        4.29      -11.15     11.15 o
  -2   4  26       10.16       -0.69     10.30 o
  -1   4  26        5.97        7.99      9.55 o
   0   4  26        1.63       17.19      7.41 o
   1   4  26        0.02       -3.12     10.39 o
   2   4  26        2.08       -5.85     11.73 o
   3   4  26        6.19        7.11     14.69 o
   4   4  26        9.94       21.48      9.82 o
  -9   5  26        0.00       -2.75     12.62 o
  -8   5  26        6.00        5.21     12.60 o
  -7   5  26        0.95       15.67      8.40 o
  -6   5  26        3.79        7.62      8.17 o
  -5   5  26        7.74        9.87     12.35 o
  -4   5  26       24.88       25.75      8.47 o
  -3   5  26        7.46      -11.79     11.79 o
  -2   5  26        0.05      -11.70     11.70 o
  -1   5  26        1.48        5.42     11.56 o
   0   5  26        2.49        7.16     11.45 o
   1   5  26        0.06       -1.65      8.10 o
   2   5  26        0.00       -7.07     11.77 o
   3   5  26        2.83       -0.94     13.74 o
  -8   6  26        1.00       -1.86     13.93 o
  -7   6  26        3.97        6.17     12.99 o
  -6   6  26        4.77       25.65      8.38 o
  -5   6  26       27.91       31.85      9.75 o
  -4   6  26        1.41        0.83     11.86 o
  -3   6  26       23.58       28.80      9.43 o
  -2   6  26        1.97      -12.28     12.28 o
  -1   6  26        0.03        0.00      7.71 o
   0   6  26        1.08        9.39     12.53 o
   1   6  26        3.13      -12.57     12.57 o
   2   6  26        0.14       10.35     13.19 o
  -7   7  26        3.12       13.29      9.50 o
  -6   7  26        0.00       -4.54     12.41 o
  -5   7  26        5.37       -0.89     13.49 o
  -4   7  26       28.49       50.46      9.82 o
  -3   7  26       24.95       10.58     14.64 o
  -2   7  26        1.94       18.63      8.12 o
  -1   7  26        3.02        7.23     12.96 o
   0   7  26        0.65      -13.10     13.10 o
   1   7  26        0.69      -14.98     14.98 o
  -4   8  26        0.46      -14.46     15.21 o
  -3   8  26        0.36      -10.56     14.32 o
  -2   8  26        0.70      -13.56     13.56 o
 -11   1  27        0.56        5.60      6.55 o
 -10   1  27        1.64        9.25      7.25 o
  -9   1  27        5.70        5.96      6.91 o
  -8   1  27        0.13       -3.88      7.14 o
  -7   1  27        0.42       -6.59      7.56 o
  -6   1  27        1.42       -7.16      7.16 o
  -5   1  27       20.30       13.90      5.52 o
  -4   1  27        2.73        6.49      4.97 o
  -3   1  27        0.34       -2.41     11.81 o
  -2   1  27        0.07       -7.20      7.92 o
  -1   1  27        0.23        3.17      7.00 o
   0   1  27        1.36       -7.33      7.33 o
   1   1  27        3.39        9.42      5.99 o
   2   1  27        0.19       -8.00      8.00 o
   3   1  27        5.43        5.67     12.07 o
   4   1  27        0.63       -5.64      9.28 o
 -10   2  27        1.69        7.63      9.13 o
  -9   2  27        0.01       -8.11      8.11 o
  -8   2  27        1.94        1.45      9.44 o
  -7   2  27        0.19       -7.14      7.14 o
  -6   2  27        1.35        1.23      6.19 o
  -5   2  27       15.42       12.01      6.52 o
  -4   2  27        9.33       16.76      4.84 o
  -3   2  27       10.73       13.25      5.10 o
  -2   2  27       14.37       -1.68      7.50 o
  -1   2  27        6.06        5.84      5.68 o
   0   2  27        6.33        0.53      7.88 o
   1   2  27        2.47        6.25      6.35 o
   2   2  27        0.19        0.28      7.88 o
   3   2  27        1.82       10.16      6.77 o
   4   2  27        0.07       -3.78     13.93 o
 -10   3  27        0.30        4.15      9.09 o
  -9   3  27        0.72      -11.20     12.64 o
  -8   3  27        1.81       -8.90     11.91 o
  -7   3  27       12.87        8.54      8.70 o
  -6   3  27       11.06        7.25     10.60 o
  -5   3  27        0.41      -10.78     10.78 o
  -4   3  27       22.97       21.57      7.62 o
  -3   3  27        0.02       -8.17     10.00 o
  -2   3  27        9.12       -9.16     11.68 o
  -1   3  27        4.94       -5.03     12.02 o
   0   3  27        0.84       -3.35      7.76 o
   1   3  27        1.09      -12.48     12.48 o
   2   3  27        0.02        7.50      7.92 o
   3   3  27        7.77        8.47      9.57 o
   4   3  27        1.59       -7.64     14.18 o
 -10   4  27        0.24       12.44     12.64 o
  -9   4  27        0.96      -10.78     14.59 o
  -8   4  27        1.56       -0.85     11.31 o
  -7   4  27        8.98       20.77      8.95 o
  -6   4  27        1.61       -4.57     11.20 o
  -5   4  27       56.74       54.90      9.64 o
  -4   4  27        2.36      -11.61     11.61 o
  -3   4  27        5.99       -0.71     10.67 o
  -2   4  27        0.07        0.73     11.38 o
  -1   4  27        0.24       15.86      7.23 o
   0   4  27        1.16       13.29      7.57 o
   1   4  27        1.25        3.72      7.99 o
   2   4  27        0.13       -0.87     11.66 o
   3   4  27        0.58      -10.19     14.02 o
  -9   5  27        0.74        6.61     13.54 o
  -8   5  27        0.29      -13.26     13.26 o
  -7   5  27        3.08       13.38      9.04 o
  -6   5  27        0.00       -6.47     12.64 o
  -5   5  27       33.34       58.84      9.39 o
  -4   5  27       24.16       22.42      9.11 o
  -3   5  27        1.88      -12.02     12.02 o
  -2   5  27        0.40        8.70     10.39 o
  -1   5  27        2.87        8.83     12.71 o
   0   5  27        0.30        9.13     12.51 o
   1   5  27        3.09        8.72      8.77 o
   2   5  27        2.78      -11.01     13.70 o
   3   5  27        0.07        0.96     13.54 o
  -8   6  27        0.57        3.81      8.97 o
  -7   6  27        0.26        9.89     11.84 o
  -6   6  27        4.57       10.42      8.88 o
  -5   6  27        1.11        8.58     12.39 o
  -4   6  27        3.77        1.26      9.06 o
  -3   6  27       11.70       12.64      8.44 o
  -2   6  27        1.37        9.78      8.95 o
  -1   6  27        4.76       15.51      8.24 o
   0   6  27        1.22       -0.89     13.01 o
   1   6  27        0.50       11.17     12.69 o
   2   6  27        0.61       16.59      9.09 o
  -6   7  27        3.06       -2.80     13.63 o
  -5   7  27        0.01        0.00     13.63 o
  -4   7  27        3.54       13.72      9.57 o
  -3   7  27        5.64       -9.13     13.10 o
  -2   7  27        4.03       -0.92     12.90 o
  -1   7  27        0.28       -2.80     13.17 o
   0   7  27        0.49       10.51      8.97 o
 -10   0  28        0.66      -13.47     13.47 o
  -9   0  28        0.03       11.91      8.19 o
  -8   0  28        0.00        2.80      7.89 o
  -7   0  28        3.29        0.73     10.72 o
  -6   0  28        6.95       -2.16     11.34 o
  -5   0  28       18.60       24.46      7.30 o
  -4   0  28        2.71        6.68     10.03 o
  -3   0  28       10.53        9.87      7.69 o
  -2   0  28       36.45       41.65      7.32 o
  -1   0  28       54.80       48.15      8.65 o
   0   0  28       25.81       12.07      8.47 o
   1   0  28        9.75       16.66      8.05 o
   2   0  28        0.19        0.00     11.22 o
   3   0  28        1.00        9.68     12.90 o
   4   0  28        4.76       19.41      9.18 o
 -10   1  28        0.25       -3.56      8.36 o
  -9   1  28        3.66       14.44      6.96 o
  -8   1  28        4.62       -3.58      9.64 o
  -7   1  28        0.00       -7.51      7.51 o
  -6   1  28       12.02       28.29      5.60 o
  -5   1  28        3.33        4.66      5.66 o
  -4   1  28        5.12        1.96      7.11 o
  -3   1  28       77.39       90.29      6.53 o
  -2   1  28        1.05        5.78      7.58 o
  -1   1  28       10.76       14.70      6.09 o
   0   1  28       14.54       11.11      5.59 o
   1   1  28       10.16        7.46      5.94 o
   2   1  28        2.85       -3.79      8.87 o
   3   1  28        0.08       -3.68     14.62 o
   4   1  28        0.04       -9.62      9.62 o
 -10   2  28        0.03       -2.82      9.23 o
  -9   2  28        1.04        2.26      9.96 o
  -8   2  28        4.88       16.01      6.66 o
  -7   2  28        0.33       -1.83      7.41 o
  -6   2  28       28.14       40.51      6.47 o
  -5   2  28       37.82       41.21      6.17 o
  -4   2  28        2.85       -8.82     16.18 o
  -3   2  28       11.05       24.20     13.87 o
  -2   2  28        7.93        9.77      5.31 o
  -1   2  28        0.02       -2.94      7.24 o
   0   2  28        1.64        0.50      5.96 o
   1   2  28        1.14        5.53      8.17 o
   2   2  28        0.28       -6.81      8.79 o
   3   2  28        1.44       -4.17      8.93 o
   4   2  28        1.52        9.98      7.59 o
 -10   3  28        2.76        6.63     14.14 o
  -9   3  28        5.96        0.89     12.69 o
  -8   3  28        2.47        4.22     11.13 o
  -7   3  28        3.30       -8.65     11.73 o
  -6   3  28        9.77       26.83      7.94 o
  -5   3  28       78.92       86.25     10.10 o
  -4   3  28        8.56       -0.37      7.62 o
  -3   3  28        0.10      -11.40     11.40 o
  -2   3  28       15.97       20.17      7.99 o
  -1   3  28        2.00        1.49     11.54 o
   0   3  28       24.89       33.39      9.18 o
   1   3  28       13.69       31.71      8.38 o
   2   3  28        3.50       10.03      8.54 o
   3   3  28        7.42       13.93      9.91 o
  -9   4  28        0.05       16.15      9.25 o
  -8   4  28        1.02        4.43     12.96 o
  -7   4  28        6.50        5.76     11.43 o
  -6   4  28       47.01       47.05     10.03 o
  -5   4  28        0.97        8.42     11.68 o
  -4   4  28       17.95       10.90      9.02 o
  -3   4  28        0.50        9.20      7.80 o
  -2   4  28        0.47        7.71      7.53 o
  -1   4  28        3.00       -2.36     10.67 o
   0   4  28        2.41       -5.76     11.38 o
   1   4  28        0.08       18.08      8.44 o
   2   4  28        1.94        6.82      9.06 o
   3   4  28        5.50       -4.82     13.40 o
  -8   5  28        2.90       -2.80     13.97 o
  -7   5  28        0.94       13.03      8.65 o
  -6   5  28       22.48       18.34     10.03 o
  -5   5  28       23.76       33.62      9.73 o
  -4   5  28        0.63      -12.67     12.67 o
  -3   5  28        2.82        8.97      8.63 o
  -2   5  28        1.26        4.91      8.15 o
  -1   5  28        0.75       -7.53     11.68 o
   0   5  28        0.51       11.34      8.35 o
   1   5  28        5.64        0.00     12.99 o
   2   5  28        2.00       -5.74     13.24 o
  -7   6  28        5.90       24.53      9.13 o
  -6   6  28        0.10       -1.81     13.13 o
  -5   6  28        7.52        9.78     12.28 o
  -4   6  28       11.24        1.74     14.94 o
  -3   6  28        0.00        8.74     12.99 o
  -2   6  28        1.80       -2.64     12.62 o
  -1   6  28        0.10       -7.16     12.92 o
   0   6  28        0.36       -1.86     13.58 o
   1   6  28        1.03        0.00     14.96 o
  -5   7  28        0.02       -2.87     14.16 o
  -4   7  28        3.96       -9.45     12.96 o
  -3   7  28        0.07       17.92      8.74 o
  -2   7  28        0.33      -15.12     15.12 o
  -1   7  28        0.68        8.67     13.86 o
 -10   1  29        1.40        0.46      9.18 o
  -9   1  29        0.15       -1.47      8.39 o
  -8   1  29        0.08        6.11      9.75 o
  -7   1  29        0.43        5.54      7.53 o
  -6   1  29        3.38        3.83      6.23 o
  -5   1  29       11.03        1.90      7.47 o
  -4   1  29        0.70        1.46      7.48 o
  -3   1  29       30.74       40.50     21.77 o
  -2   1  29        7.12        2.63      7.10 o
  -1   1  29        2.17        2.89      7.46 o
   0   1  29        0.03       -1.57      7.94 o
   1   1  29        0.54       -6.08     10.64 o
   2   1  29        0.03        1.73      8.33 o
   3   1  29        0.39        1.61     16.18 o
 -10   2  29        0.01       -9.71      9.71 o
  -9   2  29        4.97       -8.06      9.33 o
  -8   2  29        0.06        0.58     10.97 o
  -7   2  29        7.26        3.19      7.80 o
  -6   2  29       27.68       29.21     18.63 o
  -5   2  29        0.01        4.46      7.95 o
  -4   2  29        0.97       -6.75      7.96 o
  -3   2  29        2.35        9.17      7.20 o
  -2   2  29        0.85        0.86      9.27 o
  -1   2  29        8.07       -3.22      7.87 o
   0   2  29        0.48       -8.24      8.24 o
   1   2  29        0.50        3.01      8.15 o
   2   2  29        3.04        6.15      7.61 o
   3   2  29        0.02        0.74      7.51 o
  -9   3  29        4.16        2.32      9.04 o
  -8   3  29        1.31        8.54     12.48 o
  -7   3  29        0.66        6.63      8.21 o
  -6   3  29       15.51        4.68     12.94 o
  -5   3  29       16.38        6.82     12.25 o
  -4   3  29       12.07        4.59     12.14 o
  -3   3  29       27.23        9.87     12.78 o
  -2   3  29        2.34       -9.98     12.46 o
  -1   3  29        5.54        7.14      8.24 o
   0   3  29        7.64        8.21     11.86 o
   1   3  29        0.63       24.97      7.73 o
   2   3  29        6.11       18.66      8.26 o
   3   3  29        0.44        4.84     13.56 o
  -9   4  29        0.01        2.89      9.13 o
  -8   4  29        2.03        5.35     13.45 o
  -7   4  29        0.13       -6.93     13.01 o
  -6   4  29        1.65        6.52     12.05 o
  -5   4  29        9.79       -6.36     12.25 o
  -4   4  29        0.02        3.21     11.56 o
  -3   4  29       20.23        7.96     12.14 o
  -2   4  29        2.84       -9.66     11.84 o
  -1   4  29        1.78       -4.98     12.21 o
   0   4  29        0.00        6.88     12.16 o
   1   4  29        0.17      -12.71     12.71 o
   2   4  29        0.01        8.51     12.80 o
  -8   5  29        2.41       10.30     11.89 o
  -7   5  29        1.33       -7.30     12.96 o
  -6   5  29        0.28       -2.64     12.51 o
  -5   5  29        4.57      -14.55     14.55 o
  -4   5  29        0.41        6.38      8.74 o
  -3   5  29        0.02      -13.26     13.26 o
  -2   5  29        9.06       11.96     12.44 o
  -1   5  29        0.30        4.38     10.28 o
   0   5  29        1.72      -13.42     13.42 o
   1   5  29        0.78       -7.57     13.45 o
  -7   6  29        2.32      -14.32     14.32 o
  -6   6  29        4.49        6.59     14.94 o
  -5   6  29        0.99       19.78      9.02 o
  -4   6  29        0.01       10.44      8.31 o
  -3   6  29        0.88       -2.71     11.38 o
  -2   6  29        0.09       19.14      8.65 o
  -1   6  29        0.35        4.68     12.12 o
   0   6  29        0.69       11.59     13.17 o
 -10   0  30        0.01        8.67     12.60 o
  -9   0  30        0.60        0.89     12.83 o
  -8   0  30        0.03      -11.04     11.93 o
  -7   0  30       43.28       77.59      9.43 o
  -6   0  30       82.80       91.47     10.40 o
  -5   0  30        4.37       -6.84     12.41 o
  -4   0  30       30.70       34.47      8.81 o
  -3   0  30       10.87        8.95     10.95 o
  -2   0  30        0.46        0.00      9.96 o
  -1   0  30        1.03      -12.30     12.30 o
   0   0  30        1.34        7.71      7.78 o
   1   0  30        4.50        0.00     12.85 o
   2   0  30        0.97      -14.02     14.02 o
   3   0  30        1.23       -7.69     13.84 o
 -10   1  30        1.08      -18.75     21.80 o
  -9   1  30        0.02       -9.08     11.55 o
  -8   1  30        2.34        3.42      8.06 o
  -7   1  30        0.16        7.08      8.63 o
  -6   1  30       18.20       14.61     13.62 o
  -5   1  30       21.16       21.62      5.99 o
  -4   1  30        0.19        3.20      7.73 o
  -3   1  30       15.78       19.40      5.60 o
  -2   1  30       10.64       17.40      5.51 o
  -1   1  30       18.61       28.15      7.68 o
   0   1  30        4.64       19.75     11.04 o
   1   1  30        0.48        1.37      8.74 o
   2   1  30        1.03       -5.72      9.12 o
   3   1  30        0.01      -10.16     13.02 o
  -9   2  30        0.37        9.89      8.61 o
  -8   2  30        0.00       -2.84     11.75 o
  -7   2  30       10.79       18.16      7.11 o
  -6   2  30        9.14       10.14      6.73 o
  -5   2  30       14.99       22.65      6.14 o
  -4   2  30        0.13       -7.20      7.81 o
  -3   2  30        0.27       -0.42      7.05 o
  -2   2  30        5.54        6.27      7.87 o
  -1   2  30        8.31        6.80      6.70 o
   0   2  30        0.45       -3.83      8.05 o
   1   2  30        0.30       10.97     11.99 o
   2   2  30        0.37        3.51      7.23 o
  -9   3  30        0.46        1.40      8.49 o
  -8   3  30        0.00      -11.66     12.60 o
  -7   3  30        6.76       15.10      8.21 o
  -6   3  30       22.11        4.86     12.37 o
  -5   3  30        4.02        2.02      8.74 o
  -4   3  30        0.00        7.94      7.80 o
  -3   3  30       21.25       31.74      8.77 o
  -2   3  30        1.98       -1.63     12.35 o
  -1   3  30        1.55        3.33     11.79 o
   0   3  30        3.43        8.60     13.61 o
   1   3  30        1.74       27.44      8.47 o
   2   3  30        0.05       -7.57      9.73 o
  -8   4  30        0.19        4.66     13.10 o
  -7   4  30        2.60      -10.51     13.88 o
  -6   4  30        1.71       -6.77     12.02 o
  -5   4  30        1.54        1.70     11.59 o
  -4   4  30        2.81        9.13     12.02 o
  -3   4  30        0.04       19.94      7.21 o
  -2   4  30        7.45        4.25     13.26 o
  -1   4  30        0.15        6.49      8.67 o
   0   4  30        0.42       -7.18     12.94 o
   1   4  30        0.64        7.50     13.06 o
  -7   5  30        2.15        2.36      9.29 o
  -6   5  30        0.01      -12.92     12.92 o
  -5   5  30        1.07       10.72     13.13 o
  -4   5  30        0.35      -10.53     11.79 o
  -3   5  30        4.21       -4.38     12.21 o
  -2   5  30        0.59       -0.89     12.37 o
  -1   5  30        0.00        1.84     12.94 o
   0   5  30       12.11       30.70      9.66 o
  -6   6  30        0.18      -10.67     14.50 o
  -5   6  30        1.03        5.71     14.36 o
  -4   6  30        3.78      -12.16     13.72 o
  -3   6  30        1.87        6.56     13.22 o
  -2   6  30        1.41       24.30      8.86 o
  -1   6  30        1.91       -2.91     13.38 o
  -9   1  31        0.00       -3.70      8.76 o
  -8   1  31        0.51        6.49      8.38 o
  -7   1  31        2.87        6.93      8.07 o
  -6   1  31       17.97       16.54      9.20 o
  -5   1  31        0.32        1.00      7.60 o
  -4   1  31        1.80        4.32      8.04 o
  -3   1  31        5.28        9.72      6.41 o
  -2   1  31        1.12        3.80      6.62 o
  -1   1  31        2.32       11.26     14.03 o
   0   1  31        0.03       -8.54      8.54 o
   1   1  31        2.23        5.80      8.87 o
   2   1  31        0.22        4.54      8.77 o
  -9   2  31        1.10       -5.99      9.41 o
  -8   2  31        0.11        2.88      8.60 o
  -7   2  31        0.02        4.18      8.40 o
  -6   2  31        1.66        8.23      6.71 o
  -5   2  31        0.01       -0.84     13.40 o
  -4   2  31       16.70       13.05      7.18 o
  -3   2  31        0.06       -0.19     10.04 o
  -2   2  31        0.08        2.79      6.46 o
  -1   2  31        5.31       14.30      7.35 o
   0   2  31        2.87        7.69     15.03 o
   1   2  31        0.09        2.51     13.45 o
   2   2  31        1.02        5.28      6.75 o
  -8   3  31        0.21       10.88     12.16 o
  -7   3  31        0.05        0.00      8.97 o
  -6   3  31        8.95       23.66      8.77 o
  -5   3  31        2.67       13.40      7.41 o
  -4   3  31        4.36       20.28      8.74 o
  -3   3  31        2.63        5.00     12.28 o
  -2   3  31        0.72        2.55     12.87 o
  -1   3  31        5.27       22.99      8.81 o
   0   3  31        3.83       12.57      8.21 o
   1   3  31        8.62       15.95      9.45 o
  -8   4  31        0.30      -11.31     12.44 o
  -7   4  31        6.51       -2.71     14.11 o
  -6   4  31        0.23      -13.47     13.81 o
  -5   4  31        0.92       -8.74     13.08 o
  -4   4  31        0.15       17.30      7.82 o
  -3   4  31        3.92        2.62     13.26 o
  -2   4  31        1.40       15.03      8.77 o
  -1   4  31       10.10        0.00     13.49 o
   0   4  31        1.46        9.36     13.49 o
   1   4  31       11.95       25.84     10.33 o
  -7   5  31        2.99       -9.50     14.23 o
  -6   5  31        1.78        1.88      9.32 o
  -5   5  31        2.10        3.69     12.51 o
  -4   5  31        5.36       -4.57     13.45 o
  -3   5  31        0.17      -13.15     13.15 o
  -2   5  31        0.03        5.60      8.24 o
  -1   5  31        1.49      -10.49     14.41 o
  -9   0  32        4.84      -13.79     13.79 o
  -8   0  32        1.66       -8.01     13.35 o
  -7   0  32       30.85       21.82      9.82 o
  -6   0  32        0.01       -1.70     12.37 o
  -5   0  32        0.02        1.24      8.77 o
  -4   0  32        5.19        2.46     10.85 o
  -3   0  32        6.80        2.48      8.33 o
  -2   0  32        1.00       -2.50     13.35 o
  -1   0  32        0.01        2.57     11.22 o
   0   0  32        6.19        3.56     13.01 o
   1   0  32        0.19        0.94     11.68 o
  -9   1  32        0.67       -8.92      8.92 o
  -8   1  32        0.01       12.45      6.06 o
  -7   1  32       11.09        3.32      7.73 o
  -6   1  32       47.09       57.88     10.86 o
  -5   1  32        0.03        8.15      6.51 o
  -4   1  32        0.73       -0.15      8.17 o
  -3   1  32        0.00       11.23      6.39 o
  -2   1  32        0.65       -7.33     12.62 o
  -1   1  32        0.03        6.05      9.94 o
   0   1  32        7.16        7.64      9.48 o
   1   1  32        1.67       -6.54      9.44 o
  -8   2  32        0.00       -2.61      9.10 o
  -7   2  32        1.44       -4.82      9.21 o
  -6   2  32        0.00        5.57     12.10 o
  -5   2  32        1.20       -4.34      8.27 o
  -4   2  32        0.39       -8.99      8.99 o
  -3   2  32       14.51       11.25      7.58 o
  -2   2  32        0.03       -1.78      8.36 o
  -1   2  32        0.09       -3.56      8.53 o
   0   2  32        1.45        5.49      7.29 o
   1   2  32        3.59        2.39      9.95 o
  -8   3  32        1.43      -10.30     14.16 o
  -7   3  32        0.49      -12.35     12.35 o
  -6   3  32        2.10       -5.32     12.69 o
  -5   3  32        1.30       -1.74     12.74 o
  -4   3  32        0.94       -1.74     12.18 o
  -3   3  32        0.49        5.23     12.64 o
  -2   3  32        1.69       -1.77     11.40 o
  -1   3  32        7.25        7.25     13.01 o
   0   3  32       11.24        1.88     13.26 o
  -7   4  32        0.50       14.85      8.56 o
  -6   4  32        0.88        0.00      8.93 o
  -5   4  32        7.59        3.63     13.47 o
  -4   4  32        4.32        6.36     13.54 o
  -3   4  32        0.30       10.00     12.37 o
  -2   4  32        0.15       -2.78     12.46 o
  -1   4  32        3.13       -3.30      9.73 o
   0   4  32       14.26       20.45     10.33 o
  -5   5  32        1.79       -6.68     14.00 o
  -4   5  32        0.00        7.64     13.70 o
  -3   5  32        0.06       13.40      9.04 o
  -2   5  32        1.66       12.60     13.24 o
  -8   1  33        2.94        0.32     10.10 o
  -7   1  33        0.12        1.64      7.51 o
  -6   1  33        2.49       -5.73      8.95 o
  -5   1  33        0.90       11.97      7.17 o
  -4   1  33        4.33       -8.69      8.69 o
  -3   1  33        1.17       -9.19      9.19 o
  -2   1  33        0.01       10.56      8.02 o
  -1   1  33        3.26       11.48      7.37 o
   0   1  33        0.85      -10.25     10.25 o
  -8   2  33        8.63       -2.07      9.92 o
  -7   2  33       27.24       38.13      9.16 o
  -6   2  33        3.43       16.32      7.07 o
  -5   2  33        0.18        3.13      6.72 o
  -4   2  33        3.71       22.65      6.03 o
  -3   2  33        0.03        0.73      7.16 o
  -2   2  33        0.87        1.65      6.88 o
  -1   2  33        1.49       -3.45     15.17 o
   0   2  33       11.67       11.22      8.47 o
  -7   3  33        0.05        7.60     13.01 o
  -6   3  33        0.00       13.38      8.67 o
  -5   3  33        4.11       21.46      9.13 o
  -4   3  33        0.00        0.46      9.11 o
  -3   3  33        3.47       -4.54     13.03 o
  -2   3  33        1.85       10.17     13.15 o
  -1   3  33        1.35        0.00     13.70 o
  -6   4  33        0.90       -5.76     14.09 o
  -5   4  33        1.71       10.92      9.80 o
  -4   4  33        5.26       22.17      9.73 o
  -3   4  33        9.85        1.90     14.73 o
  -2   4  33        0.48       -9.59     13.58 o
  -7   0  34       11.20        9.36     13.10 o
  -6   0  34       15.32       27.77      9.73 o
  -5   0  34        3.78       20.31      9.09 o
  -4   0  34        0.32       13.91      8.51 o
  -3   0  34        0.18        3.14      8.40 o
  -2   0  34        0.04       12.35      8.65 o
  -1   0  34        2.03       -9.39     13.68 o
   0   0  34        8.30      -14.16     14.16 o
  -7   1  34       31.34       40.01      7.51 o
  -6   1  34        1.97        3.95      8.99 o
  -5   1  34        6.22       13.94      9.98 o
  -4   1  34        2.15       10.52      6.15 o
  -3   1  34        0.27       -2.93     11.31 o
  -2   1  34        2.00       -3.07      9.19 o
  -1   1  34       17.89       43.55      7.40 o
  -7   2  34        2.26       10.31      7.15 o
  -6   2  34        4.19        5.73      9.36 o
  -5   2  34        2.72        1.36     15.24 o
  -4   2  34        0.07       -5.93      8.92 o
  -3   2  34        1.10       -9.68      9.68 o
  -2   2  34        0.12       -4.66      8.82 o
  -1   2  34        6.57        8.20     14.87 o
  -6   3  34        8.12      -16.15     16.15 o
  -5   3  34        3.27       14.73      9.25 o
  -4   3  34        3.04        1.88     11.86 o
  -3   3  34        0.04      -10.44     13.38 o
  -2   3  34        0.57        7.69     13.40 o
  -6   1  35        3.55       -5.29      9.61 o
  -5   1  35        0.01        1.80      9.22 o
  -4   1  35        1.94       -3.96     12.45 o
  -3   1  35        0.14       24.08      6.04 o
  -2   1  35        0.01       -2.52     13.94 o
  -6   2  35        0.01       -9.73      9.73 o
  -5   2  35        4.69        1.33     10.58 o
  -4   2  35        0.17       -2.68     11.48 o
  -3   2  35        0.15        1.52      7.90 o
  -4   0  36        1.41       -5.85     13.49 o
 
